# Supplementary material for: 1α,6β,7β,11α,15β-Penta­hydr­oxy-7α,20-ep­oxy-ent-kaur-16-ene
Source: Acta Crystallogr Sect E Struct Rep Online. 2010 Jan 13;66(Pt 2):o334. doi: 10.1107/S1600536810000619 (PMC2979982; doi:10.1107/S1600536810000619)
Supplement: Supplementary file 2 [file e-66-0o334-Isup2.hkl]

# 
# h,k,l, Fc-squared, Fo-squared, \s(Fo-squared) and status flag 
# 
data_I
_shelx_title ' BO473 in C2' 
_shelx_refln_list_code          4 
_shelx_F_calc_maximum      174.15 
_exptl_crystal_F_000       792.00 
_reflns_d_resolution_high  0.7686 
 
loop_ 
 _symmetry_equiv_pos_as_xyz 
 'x, y, z' 
 '-x, y, -z' 
 'x+1/2, y+1/2, z' 
 '-x+1/2, y+1/2, -z' 
 
_cell_length_a    21.5810 
_cell_length_b     6.1106 
_cell_length_c    14.0804 
_cell_angle_alpha  90.000 
_cell_angle_beta   99.129 
_cell_angle_gamma  90.000 
 
_shelx_F_squared_multiplier     1.000 
 
loop_ 
 _refln_index_h 
 _refln_index_k 
 _refln_index_l 
 _refln_F_squared_calc 
 _refln_F_squared_meas 
 _refln_F_squared_\s 
 _refln_observed_status 
   4   0   0       79.98       75.83     11.88 o 
   6   0   0     2684.69     2480.02    106.18 o 
   8   0   0     4472.38     4203.27     96.89 o 
  10   0   0     3093.53     3247.45     79.03 o 
  12   0   0      118.86      116.13     14.54 o 
  14   0   0      537.87      512.15     49.92 o 
  16   0   0       43.68       38.47     15.23 o 
  18   0   0      430.73      468.64     77.42 o 
  20   0   0     1231.08     1487.59    160.20 o 
  22   0   0      182.79      165.46     28.04 o 
  24   0   0        2.05        6.51     33.31 o 
  26   0   0       94.12      103.58     54.86 o 
   1   1   0     2092.81     2090.40     60.13 o 
   3   1   0     3226.69     2921.25     54.60 o 
   5   1   0     3343.81     3104.20     52.47 o 
   7   1   0     6920.11     6920.59     86.05 o 
   9   1   0    18679.71    19852.40    502.14 o 
  11   1   0     2226.44     2161.99    132.73 o 
  13   1   0      139.10      124.25      9.82 o 
  15   1   0      911.39     1015.33     46.91 o 
  17   1   0      875.10      797.58     57.60 o 
  19   1   0       78.88       99.27     16.04 o 
  21   1   0      412.90      421.76     62.87 o 
  23   1   0      135.78      198.38     34.65 o 
  25   1   0        0.40        8.85     15.67 o 
  27   1   0      123.30      120.03     36.68 o 
   0   2   0    12180.82    11930.54    118.82 o 
   2   2   0     5505.03     5449.42    106.66 o 
   4   2   0      579.73      610.98     14.27 o 
   6   2   0      600.85      596.03     32.19 o 
   8   2   0     1953.59     2023.99     49.19 o 
  10   2   0      244.39      285.53     23.66 o 
  12   2   0       71.86       47.61     21.38 o 
  14   2   0      864.24      821.18     58.48 o 
  16   2   0      360.56      321.02     35.26 o 
  18   2   0      273.63      286.95     34.72 o 
  20   2   0      357.13      379.27     44.71 o 
  22   2   0       49.29       51.90     22.44 o 
  24   2   0       23.91       11.71     17.62 o 
  26   2   0       14.93       10.83     15.75 o 
   1   3   0      204.60      181.18     10.45 o 
   3   3   0      942.88      997.72     33.22 o 
   5   3   0      839.24      841.21     21.22 o 
   7   3   0      943.90      885.20     26.27 o 
   9   3   0      566.45      581.09     21.13 o 
  11   3   0      631.70      607.96     35.94 o 
  13   3   0      352.68      283.43     29.16 o 
  15   3   0      156.02      147.72     25.79 o 
  17   3   0      183.38      164.45     29.35 o 
  19   3   0      141.15      164.00     32.45 o 
  21   3   0      146.47      156.18     35.46 o 
  23   3   0      195.14      242.73     36.44 o 
  25   3   0      188.29      216.37     33.99 o 
   0   4   0      193.36      210.23     29.36 o 
   2   4   0        1.14        6.58     11.50 o 
   4   4   0      202.27      186.23     17.47 o 
   6   4   0      220.15      200.79     14.59 o 
   8   4   0      480.34      479.83     19.10 o 
  10   4   0      799.75      702.36     44.53 o 
  12   4   0      232.40      267.63     34.64 o 
  14   4   0      359.67      358.62     38.80 o 
  16   4   0      389.47      383.06     44.00 o 
  18   4   0       83.77       63.80     22.07 o 
  20   4   0       77.35      110.23     28.64 o 
  22   4   0       78.29       79.98     25.50 o 
   1   5   0      125.91      107.38     18.94 o 
   3   5   0      472.21      410.27     32.03 o 
   5   5   0       73.93       48.69     13.37 o 
   7   5   0      103.04      107.00     16.45 o 
   9   5   0       93.46       71.73     14.11 o 
  11   5   0       79.23       84.79     24.46 o 
  13   5   0      104.05       95.02     24.68 o 
  15   5   0       33.35       40.99     21.46 o 
  17   5   0      119.02      152.84     29.24 o 
  19   5   0      186.20      228.97     33.27 o 
  21   5   0      101.93      125.50     31.84 o 
   0   6   0      905.14      898.06    132.05 o 
   2   6   0      172.38      199.04     25.60 o 
   4   6   0      121.78      103.72     20.57 o 
   6   6   0      208.23      187.90     22.51 o 
   8   6   0      509.67      502.58     42.56 o 
  10   6   0      248.27      260.84     39.04 o 
  12   6   0       33.03       28.39     21.40 o 
  14   6   0      180.75      179.00     32.69 o 
  16   6   0       89.35      107.20     29.33 o 
  18   6   0      147.23      159.67     33.17 o 
   1   7   0       46.52       43.34     17.19 o 
   3   7   0       67.98       61.14     17.30 o 
   5   7   0       69.21       74.49     23.61 o 
   7   7   0       16.35       20.39     15.96 o 
   9   7   0      129.96      108.27     29.68 o 
  11   7   0      230.24      266.43     40.10 o 
  13   7   0       28.30       18.27     17.66 o 
 -26   0   1        1.53       10.10     30.68 o 
 -24   0   1       46.46       50.43     53.57 o 
 -22   0   1        0.92        9.14     20.52 o 
 -20   0   1      260.04      258.33     33.83 o 
 -18   0   1       57.42       60.28     22.29 o 
 -16   0   1     1000.51      803.28     79.43 o 
 -14   0   1      656.68      715.40     42.53 o 
 -12   0   1       57.09       43.93     12.96 o 
 -10   0   1     7921.62     8432.02    220.04 o 
  -8   0   1     6577.53     6518.02    103.44 o 
  -6   0   1    10488.66     9685.29    128.64 o 
  -4   0   1       24.80       16.44      5.54 o 
   4   0   1     3744.02     3364.18     66.21 o 
   6   0   1     1006.86      926.96     37.58 o 
  10   0   1      343.34      374.91     24.99 o 
  12   0   1      705.41      722.42     51.24 o 
  14   0   1        5.38        7.60     10.04 o 
  16   0   1        5.04        7.13     16.65 o 
  18   0   1       24.63       29.18     17.85 o 
  20   0   1       12.24       11.88     13.82 o 
  22   0   1      667.90      869.97     61.55 o 
  24   0   1       50.85       21.69     33.41 o 
  26   0   1        6.19       10.10     42.40 o 
 -27   1   1      195.14      254.77     54.74 o 
 -25   1   1      326.37      470.57     72.57 o 
 -23   1   1      252.46      331.90     47.29 o 
 -21   1   1       66.11       49.02     13.36 o 
 -19   1   1      171.47      135.94     18.98 o 
 -17   1   1       94.17       61.75     21.74 o 
 -15   1   1       37.48       40.52     17.15 o 
 -13   1   1       77.76       72.56     19.10 o 
 -11   1   1     1565.22     1614.04     35.94 o 
  -9   1   1     2301.71     2331.98     51.48 o 
  -7   1   1     4801.90     4560.64     72.67 o 
  -5   1   1     5481.17     5207.90     69.66 o 
  -3   1   1     2035.09     1862.20     25.96 o 
  -1   1   1    30329.60    30784.33    220.04 o 
   1   1   1    22943.84    22859.21    213.23 o 
   3   1   1    15538.65    14877.04    208.75 o 
   5   1   1     2201.53     2037.20     73.80 o 
   7   1   1       33.11       30.02      3.87 o 
   9   1   1     1717.54     1670.78     46.53 o 
  11   1   1      441.04      471.17     20.79 o 
  13   1   1     5212.81     5275.34    161.54 o 
  15   1   1      258.10      241.45     14.80 o 
  17   1   1      189.11      172.19     14.51 o 
  19   1   1      435.61      401.99     30.37 o 
  21   1   1      437.96      525.58     50.50 o 
  23   1   1        0.18        3.45     12.67 o 
  25   1   1       65.17       56.96     19.48 o 
  27   1   1       84.87      106.98     40.20 o 
 -26   2   1      292.51      365.29     48.76 o 
 -24   2   1       51.49       71.14     26.79 o 
 -22   2   1       18.06       32.99     27.50 o 
 -20   2   1      147.22      116.15     24.67 o 
 -18   2   1     1229.00      474.81    240.99 o 
 -16   2   1     1189.00     1223.33     38.60 o 
 -14   2   1     1831.73     1749.19    101.20 o 
 -12   2   1       14.99        5.49      4.92 o 
 -10   2   1      382.73      357.91     12.52 o 
  -8   2   1     2238.03     2167.01     31.91 o 
  -6   2   1     6873.07     6668.60    100.34 o 
  -4   2   1     4422.41     4443.61     85.51 o 
  -2   2   1     1226.31     1263.31     32.18 o 
   0   2   1      398.65      400.97     17.03 o 
   2   2   1     1016.41     1147.62     19.58 o 
   4   2   1     5298.46     5539.10     77.88 o 
   6   2   1     2633.01     2343.28     64.80 o 
   8   2   1      310.16      339.72     24.26 o 
  10   2   1      988.37      994.31     38.87 o 
  12   2   1     2235.46     2048.49    195.64 o 
  14   2   1      102.10      120.29     25.49 o 
  16   2   1      483.02      494.54     41.75 o 
  18   2   1      951.01      740.01    122.04 o 
  20   2   1      754.97      793.21     66.22 o 
  22   2   1      464.26      643.83     64.10 o 
  24   2   1        5.24       15.95     21.14 o 
  26   2   1        9.96        9.75     20.06 o 
 -25   3   1      257.70      375.26     50.03 o 
 -23   3   1       39.03       30.12     22.04 o 
 -21   3   1        7.44       14.19     16.65 o 
 -19   3   1       67.82       63.03     21.40 o 
 -17   3   1     1301.44     1206.98    158.50 o 
 -15   3   1      888.99      924.26     72.50 o 
 -13   3   1      307.04      342.67     33.07 o 
 -11   3   1      266.81      241.41     24.50 o 
  -9   3   1      788.83      672.11     59.91 o 
  -7   3   1      934.63      967.09     29.88 o 
  -5   3   1     1421.57     1534.68     35.79 o 
  -3   3   1      514.38      506.64     21.25 o 
  -1   3   1      146.83      131.14     11.97 o 
   1   3   1      647.07      730.24     28.76 o 
   3   3   1     2935.59     2968.02    137.80 o 
   5   3   1     2456.90     2574.19     40.74 o 
   7   3   1      155.08      158.77      9.64 o 
   9   3   1      180.60      173.60     23.46 o 
  11   3   1      447.43      465.91     35.31 o 
  13   3   1     1493.53     1583.52     73.39 o 
  15   3   1     2303.01     2343.09    106.17 o 
  17   3   1      142.13      129.43     25.23 o 
  19   3   1       70.31       89.72     27.44 o 
  21   3   1      319.59      423.48     50.34 o 
  23   3   1      212.98      263.51     40.67 o 
  25   3   1        4.76        7.73     16.76 o 
 -24   4   1      320.52      352.30     39.62 o 
 -22   4   1       74.21       95.06     25.87 o 
 -20   4   1       43.40       37.11     21.45 o 
 -18   4   1      447.52      537.75     61.67 o 
 -16   4   1      208.04      213.01     31.97 o 
 -14   4   1      110.60      111.38     24.11 o 
 -12   4   1      255.17      240.57     28.85 o 
 -10   4   1      147.87      125.64     14.34 o 
  -8   4   1     1180.46     1094.11     80.62 o 
  -6   4   1     1412.06     1347.52     50.75 o 
  -4   4   1      281.36      263.74     20.10 o 
  -2   4   1      227.72      174.37     21.09 o 
   0   4   1      332.97      320.88     26.91 o 
   2   4   1      402.81      389.30     29.21 o 
   4   4   1       71.55       67.17     10.77 o 
   6   4   1      506.65      566.65     23.29 o 
   8   4   1      242.63      216.76     13.05 o 
  10   4   1      548.81      519.97     39.85 o 
  12   4   1     1190.75     1094.96    151.64 o 
  14   4   1      280.66      250.50     32.03 o 
  16   4   1       51.79       50.59     22.90 o 
  18   4   1      194.47      236.14     39.88 o 
  20   4   1       98.52      126.88     32.19 o 
  22   4   1       34.39       47.59     24.18 o 
 -21   5   1      104.78      117.48     29.23 o 
 -19   5   1      170.32      198.47     33.41 o 
 -17   5   1      853.61     1005.51     61.96 o 
 -15   5   1      233.96      285.14     43.16 o 
 -13   5   1      244.21      244.05     36.03 o 
 -11   5   1      235.63      226.77     31.29 o 
  -9   5   1      374.91      387.70     30.23 o 
  -7   5   1      215.52      206.64     21.91 o 
  -5   5   1      223.56      223.26     24.91 o 
  -3   5   1      417.20      422.76     33.31 o 
  -1   5   1       95.75       89.18     19.15 o 
   1   5   1        3.22        3.34      9.41 o 
   3   5   1       37.54       23.40     11.60 o 
   5   5   1      224.29      212.24     23.11 o 
   7   5   1      408.21      384.77     25.07 o 
   9   5   1      738.05      727.19     52.26 o 
  11   5   1       38.25       26.57     20.54 o 
  13   5   1      106.76       76.05     22.00 o 
  15   5   1      550.49      614.16     67.44 o 
  17   5   1      123.97      143.08     31.72 o 
  19   5   1       43.73       55.23     23.81 o 
  21   5   1       34.75       42.33     23.03 o 
 -18   6   1      407.89      548.81     46.30 o 
 -16   6   1      342.09      427.79     54.99 o 
 -14   6   1        9.39       11.14     17.68 o 
 -12   6   1       79.91       82.07     24.03 o 
 -10   6   1      189.02      194.96     32.65 o 
  -8   6   1      436.92      418.61     39.68 o 
  -6   6   1      471.93      461.50     40.96 o 
  -4   6   1      120.45      124.20     20.98 o 
  -2   6   1      244.65      248.40     30.25 o 
   0   6   1      437.17      427.19     34.95 o 
   2   6   1       80.59       95.21     18.15 o 
   4   6   1      137.44      127.30     20.89 o 
   6   6   1       50.85       43.05     14.03 o 
   8   6   1      119.94      120.92     26.16 o 
  10   6   1       11.12       24.48     18.65 o 
  12   6   1      222.79      258.32     35.50 o 
  14   6   1      192.31      239.71     35.47 o 
  16   6   1       39.58       31.28     18.52 o 
 -13   7   1       69.81       65.04     23.17 o 
 -11   7   1       18.40       26.95     20.94 o 
  -9   7   1      189.27      203.41     39.22 o 
  -7   7   1       12.13       17.73     17.48 o 
  -5   7   1        1.40       13.87     13.78 o 
  -3   7   1      329.08      396.80     39.04 o 
  -1   7   1      844.90      870.24     79.12 o 
   1   7   1      433.05      512.55     36.92 o 
   3   7   1       39.24       67.80     18.32 o 
   5   7   1       62.79       81.63     25.06 o 
   7   7   1       56.35       65.31     24.23 o 
   9   7   1      111.62      106.28     27.98 o 
  11   7   1       21.22       11.72     15.56 o 
 -26   0   2      366.93      571.95     91.36 o 
 -24   0   2        5.75       20.40     15.21 o 
 -22   0   2       14.29       20.76     47.48 o 
 -20   0   2      101.41       96.75     39.52 o 
 -18   0   2     1061.88      930.11     65.60 o 
 -16   0   2      375.32      348.84     50.90 o 
 -14   0   2        8.37        8.27      9.70 o 
 -12   0   2     1879.22     1927.51     96.39 o 
 -10   0   2       98.12       80.05     11.70 o 
  -8   0   2       30.40       28.34      7.71 o 
  -6   0   2     1583.00     1517.26     29.48 o 
  -4   0   2     1302.28     1140.48     22.59 o 
  -2   0   2     2576.05     2678.47     67.16 o 
   2   0   2     4378.02     4255.93     97.67 o 
   4   0   2      772.63      794.66     34.22 o 
   6   0   2       14.23        8.71      5.36 o 
   8   0   2     1562.67     1545.61     57.44 o 
  10   0   2     3956.76     4002.80     59.02 o 
  12   0   2        0.44        5.41      7.14 o 
  14   0   2      244.59      265.98     31.79 o 
  16   0   2     1422.85      898.29     56.01 o 
  18   0   2        3.36       17.77     23.48 o 
  20   0   2       97.30       70.87     22.76 o 
  22   0   2        0.45        5.72     15.38 o 
  24   0   2      277.67      493.37    105.98 o 
  26   0   2        0.05        9.55     41.71 o 
 -27   1   2      101.79      129.88     42.28 o 
 -25   1   2       15.43       17.35     19.35 o 
 -23   1   2       60.54       71.63     21.22 o 
 -21   1   2       72.58       48.54     25.10 o 
 -19   1   2       18.25       16.60     11.64 o 
 -17   1   2      312.59      289.77     22.27 o 
 -15   1   2      772.08      765.36     28.08 o 
 -13   1   2      611.76      658.09     29.61 o 
 -11   1   2      235.09      195.96     13.58 o 
  -9   1   2      203.27      205.88     10.83 o 
  -7   1   2      414.98      352.65     14.62 o 
  -5   1   2     1463.83     1350.35     25.81 o 
  -3   1   2    12413.10    12098.71    187.22 o 
  -1   1   2      753.61      764.73     17.04 o 
   1   1   2     1147.03     1123.28     22.28 o 
   3   1   2      140.42      134.84      6.87 o 
   5   1   2     2354.19     2230.02     42.12 o 
   7   1   2     4096.23     4008.81     59.33 o 
   9   1   2     2638.55     2448.97     47.10 o 
  11   1   2     1406.05     1523.62     93.87 o 
  13   1   2      185.04      174.17     12.14 o 
  15   1   2      643.86      595.22     22.79 o 
  17   1   2     1250.76     1180.83    118.51 o 
  19   1   2       87.14       82.57     14.71 o 
  21   1   2      177.49      181.67     31.05 o 
  23   1   2      128.12      114.76     26.39 o 
  25   1   2      112.46      137.64     45.38 o 
 -26   2   2       79.90      119.96     31.67 o 
 -24   2   2       51.56       61.94     23.02 o 
 -22   2   2      435.77      523.07     59.91 o 
 -20   2   2      126.38      140.44     26.63 o 
 -18   2   2      879.03      773.61     55.14 o 
 -16   2   2      340.49      354.93     20.62 o 
 -14   2   2     1702.77     1851.36     49.25 o 
 -12   2   2      911.06      904.55     26.33 o 
 -10   2   2     1563.94     1488.17     34.56 o 
  -8   2   2     1628.46     1663.01     39.51 o 
  -6   2   2      304.97      282.03     15.31 o 
  -4   2   2     1066.05     1041.40     19.30 o 
  -2   2   2     5017.54     4735.26     67.24 o 
   0   2   2      147.73      134.01      8.75 o 
   2   2   2      110.40      107.13      7.59 o 
   4   2   2       70.24       85.85      7.12 o 
   6   2   2     2106.95     2083.28     38.05 o 
   8   2   2     2145.27     2172.75     97.50 o 
  10   2   2      457.37      476.97     28.79 o 
  12   2   2      422.14      355.21     30.08 o 
  14   2   2      132.99      125.93     23.71 o 
  16   2   2     1126.95     1213.21     85.93 o 
  18   2   2      232.10      264.42     32.07 o 
  20   2   2      241.54      229.20     33.66 o 
  22   2   2        8.13       10.25     18.58 o 
  24   2   2      182.93      242.22     34.36 o 
  26   2   2       90.45      129.48     31.96 o 
 -25   3   2      153.42      166.91     35.44 o 
 -23   3   2       14.17       26.95     22.93 o 
 -21   3   2       85.43       89.23     22.46 o 
 -19   3   2      429.91      412.01     56.03 o 
 -17   3   2      909.09      894.37     62.57 o 
 -15   3   2      171.73      160.48     15.99 o 
 -13   3   2       46.15       33.00      6.42 o 
 -11   3   2        6.35        9.76      7.15 o 
  -9   3   2      106.81      106.01     15.32 o 
  -7   3   2      261.91      251.62     19.25 o 
  -5   3   2     1465.44     1432.99     27.60 o 
  -3   3   2     1692.60     1734.03     47.52 o 
  -1   3   2     2446.87     2576.99     45.75 o 
   1   3   2     1194.95     1351.30     38.41 o 
   3   3   2     1413.08     1427.74     29.44 o 
   5   3   2     4595.69     4658.96     82.94 o 
   7   3   2       33.39       30.20      5.57 o 
   9   3   2      831.89      865.60     41.91 o 
  11   3   2      906.96      770.18     65.01 o 
  13   3   2      444.58      400.09     33.64 o 
  15   3   2      430.36      438.00     38.64 o 
  17   3   2      457.77      501.68     39.15 o 
  19   3   2       56.71       49.71     22.15 o 
  21   3   2      111.54      104.04     28.04 o 
  23   3   2        9.98       17.17     18.90 o 
  25   3   2       90.21      143.08     57.26 o 
 -24   4   2      287.15      414.58     45.65 o 
 -22   4   2       17.54       26.17     22.00 o 
 -20   4   2        5.79        9.58     16.39 o 
 -18   4   2      336.11      341.64     45.35 o 
 -16   4   2      456.61      477.43     39.99 o 
 -14   4   2      578.05      589.02     50.30 o 
 -12   4   2      275.05      252.54     22.43 o 
 -10   4   2       71.53       58.15     14.30 o 
  -8   4   2      550.89      533.44     24.55 o 
  -6   4   2      197.94      184.41     20.48 o 
  -4   4   2       37.66       32.75     12.35 o 
  -2   4   2      505.97      531.35     30.10 o 
   0   4   2      938.92      901.65     54.98 o 
   2   4   2      951.58      915.06     38.12 o 
   4   4   2      447.02      452.49     31.41 o 
   6   4   2      302.33      281.73     16.08 o 
   8   4   2      751.78      720.10     23.35 o 
  10   4   2      604.25      608.70     59.18 o 
  12   4   2      288.94      273.88     31.71 o 
  14   4   2       47.93       53.30     20.42 o 
  16   4   2      664.05      676.38     65.30 o 
  18   4   2       80.05       68.54     23.63 o 
  20   4   2      145.95      155.35     36.41 o 
  22   4   2       21.14       23.74     20.83 o 
 -21   5   2      174.21      215.89     40.16 o 
 -19   5   2      119.06      164.53     34.48 o 
 -17   5   2       85.65       81.39     26.63 o 
 -15   5   2      182.26      202.79     31.27 o 
 -13   5   2      499.02      526.14     48.60 o 
 -11   5   2      368.64      357.34     37.76 o 
  -9   5   2       28.27       22.20     11.88 o 
  -7   5   2      136.11      147.62     19.12 o 
  -5   5   2     1256.32     1207.79     97.49 o 
  -3   5   2     1841.89     1727.48    104.85 o 
  -1   5   2      396.48      391.10     33.61 o 
   1   5   2      956.67     1027.80     65.03 o 
   3   5   2      518.42      543.58     35.83 o 
   5   5   2      538.62      511.46     28.70 o 
   7   5   2      493.95      505.31     28.60 o 
   9   5   2     1081.01     1144.27     70.58 o 
  11   5   2      697.10      645.30     54.46 o 
  13   5   2      298.15      301.96     37.32 o 
  15   5   2       35.57       42.82     23.45 o 
  17   5   2      175.26      184.27     34.35 o 
  19   5   2      159.98      176.79     36.81 o 
 -18   6   2      213.00      219.32     35.53 o 
 -16   6   2      352.05      425.06     56.07 o 
 -14   6   2      253.67      287.27     40.51 o 
 -12   6   2      465.47      528.48     47.44 o 
 -10   6   2      704.77      783.66     64.10 o 
  -8   6   2     1030.15     1051.71     61.24 o 
  -6   6   2       56.91       73.63     22.47 o 
  -4   6   2      633.20      654.41     52.15 o 
  -2   6   2      367.64      368.15     44.25 o 
   0   6   2      730.41      736.03     57.76 o 
   2   6   2      455.06      442.63     39.10 o 
   4   6   2      423.65      395.63     35.57 o 
   6   6   2      198.32      223.72     33.98 o 
   8   6   2      417.11      448.48     53.17 o 
  10   6   2      342.09      303.65     38.37 o 
  12   6   2       36.01       49.25     18.95 o 
  14   6   2        7.74       11.90     15.94 o 
  16   6   2       48.73       40.66     19.17 o 
 -13   7   2      323.68      366.57     39.36 o 
 -11   7   2       96.34      102.21     28.14 o 
  -9   7   2      112.68      106.48     29.93 o 
  -7   7   2       20.66       14.89     18.14 o 
  -5   7   2      632.35      677.74     75.61 o 
  -3   7   2      472.66      498.72     51.05 o 
  -1   7   2      571.73      568.59     67.07 o 
   1   7   2      401.98      416.66     40.30 o 
   3   7   2      229.47      267.12     41.25 o 
   5   7   2       90.14      101.27     27.19 o 
   7   7   2      252.81      292.28     38.41 o 
   9   7   2       41.62       46.56     20.75 o 
  11   7   2       56.39       60.47     22.96 o 
 -26   0   3      390.53      517.92     93.43 o 
 -24   0   3        6.35        7.22     12.99 o 
 -22   0   3       25.45       25.60     21.98 o 
 -20   0   3      204.43      160.28     46.68 o 
 -18   0   3      936.77     1045.75     80.09 o 
 -16   0   3     1736.54     1674.38    112.47 o 
 -14   0   3      932.73     1151.74    152.63 o 
 -12   0   3      208.98      282.94     37.51 o 
 -10   0   3     2449.57     2378.17     45.23 o 
  -8   0   3     6199.18     6211.55     74.61 o 
  -6   0   3    11309.78    10589.28    269.86 o 
  -4   0   3       25.37       13.47      6.49 o 
  -2   0   3      822.32      851.26     45.05 o 
   0   0   3     1241.61     1315.49     32.25 o 
   2   0   3      971.19      881.14     20.73 o 
   4   0   3       33.28       25.31      6.76 o 
   6   0   3     1410.50     1461.77     68.17 o 
   8   0   3     1356.44     1332.33     60.37 o 
  10   0   3      808.15      729.22     59.76 o 
  12   0   3       47.41       50.81     17.73 o 
  14   0   3       38.06       31.54     16.44 o 
  16   0   3      277.26      257.56     33.45 o 
  18   0   3        3.77        8.32     13.26 o 
  20   0   3       19.43       22.09     20.50 o 
  22   0   3        1.04        7.01     29.34 o 
  24   0   3       27.80       42.08     39.31 o 
  26   0   3       22.84       25.33     41.66 o 
 -27   1   3       45.73       66.89     34.34 o 
 -25   1   3       14.44       11.61     13.85 o 
 -23   1   3        5.80        8.60     14.21 o 
 -21   1   3      241.78      267.53     35.75 o 
 -19   1   3      702.55      714.96     39.86 o 
 -17   1   3      896.99      888.27     41.53 o 
 -15   1   3      119.21      127.48     15.31 o 
 -13   1   3      132.13      126.47     13.98 o 
 -11   1   3      911.32      975.96     52.43 o 
  -9   1   3    13945.38    14641.92    197.64 o 
  -7   1   3     8064.03     8303.34     74.28 o 
  -5   1   3     2683.26     2624.84     47.27 o 
  -3   1   3      818.21      715.51     14.19 o 
   1   1   3     2575.86     2531.06     38.22 o 
   3   1   3     2396.43     2411.03     34.93 o 
   5   1   3       74.57       64.28      6.38 o 
   7   1   3      657.63      668.84     23.95 o 
   9   1   3      826.71      834.06     21.59 o 
  11   1   3      171.13      166.29     12.16 o 
  13   1   3       70.50       45.28     11.79 o 
  15   1   3      523.57      511.21     30.37 o 
  17   1   3      114.65       83.23     15.85 o 
  19   1   3      538.18      555.65     40.20 o 
  21   1   3      164.79      191.74     30.93 o 
  23   1   3       24.93       21.46     16.53 o 
  25   1   3        5.53       14.90     28.74 o 
 -26   2   3      182.23      230.67     39.29 o 
 -24   2   3       28.59       31.55     29.69 o 
 -22   2   3       83.37       90.31     31.77 o 
 -20   2   3       80.62       91.98     31.78 o 
 -18   2   3       40.94       16.97     12.00 o 
 -16   2   3      110.92      101.72     17.34 o 
 -14   2   3       60.96       59.09     13.99 o 
 -12   2   3        0.45        4.73      6.95 o 
 -10   2   3       69.72       61.58      9.78 o 
  -8   2   3       34.62       40.71      8.35 o 
  -6   2   3      237.55      278.24     15.85 o 
  -4   2   3      668.32      637.62     16.37 o 
  -2   2   3      948.05      932.04     17.13 o 
   0   2   3      115.76      120.68      9.17 o 
   2   2   3     7597.76     8127.00     80.65 o 
   4   2   3      465.27      455.52     13.22 o 
   6   2   3      191.21      220.26      9.54 o 
   8   2   3     1509.49     1378.31     38.42 o 
  10   2   3     1036.42     1003.67     53.01 o 
  12   2   3      200.32      220.47     28.08 o 
  14   2   3      576.36      571.08     39.68 o 
  16   2   3      202.04      187.26     26.65 o 
  18   2   3      387.71      393.21     36.81 o 
  20   2   3       55.51       60.93     23.28 o 
  22   2   3      121.57      134.86     29.19 o 
  24   2   3      161.10      190.82     37.85 o 
 -25   3   3       91.06       76.88     25.11 o 
 -23   3   3       28.65       29.94     19.48 o 
 -21   3   3       10.13       17.55     16.26 o 
 -19   3   3       27.73       34.30     21.29 o 
 -17   3   3      199.27      214.95     36.73 o 
 -15   3   3      305.87      292.72     24.33 o 
 -13   3   3      502.23      482.24     32.55 o 
 -11   3   3       63.16       63.54     14.82 o 
  -9   3   3      719.44      758.27     33.40 o 
  -7   3   3       57.04       64.13     11.18 o 
  -5   3   3      388.92      388.30     15.85 o 
  -3   3   3      680.93      700.53     24.57 o 
  -1   3   3     2738.63     2770.53     47.90 o 
   1   3   3     3617.08     3782.43     92.34 o 
   3   3   3     3111.74     3174.17     94.57 o 
   5   3   3     2155.54     2133.76     52.94 o 
   7   3   3      359.75      367.13     18.16 o 
   9   3   3      332.88      350.37     30.30 o 
  11   3   3     1259.00     1212.80     62.41 o 
  13   3   3      147.77      141.10     28.05 o 
  15   3   3      557.52      554.56     55.32 o 
  17   3   3      393.95      387.68     36.66 o 
  19   3   3      218.81      188.59     33.66 o 
  21   3   3       12.17       24.31     25.04 o 
  23   3   3      255.59      262.98     42.55 o 
 -24   4   3       29.97       18.15     17.38 o 
 -22   4   3       84.36       72.81     24.29 o 
 -20   4   3       52.96       32.41     18.67 o 
 -18   4   3      465.82      507.04     59.74 o 
 -16   4   3      134.72      112.13     25.74 o 
 -14   4   3      384.28      358.04     42.27 o 
 -12   4   3      130.91      108.01     17.67 o 
 -10   4   3      545.11      585.94     38.03 o 
  -8   4   3      687.34      651.57     35.89 o 
  -6   4   3     1686.92     1662.98     54.20 o 
  -4   4   3      904.71      847.17     42.88 o 
  -2   4   3      531.96      476.71     28.71 o 
   0   4   3      389.73      365.79     31.40 o 
   2   4   3      539.27      582.72     32.18 o 
   4   4   3       60.02       53.77     11.59 o 
   6   4   3     1162.05     1172.49     63.21 o 
   8   4   3      896.07      837.76     24.20 o 
  10   4   3     3461.08     3565.70    213.81 o 
  12   4   3     2511.17     2195.26    399.99 o 
  14   4   3      563.36      593.59     40.71 o 
  16   4   3      139.66      143.69     28.18 o 
  18   4   3     1018.68     1359.82     99.57 o 
  20   4   3      298.54      321.52     38.55 o 
  22   4   3      105.60      136.31     34.47 o 
 -21   5   3       16.86       19.87     20.15 o 
 -19   5   3      112.27      114.44     28.55 o 
 -17   5   3      344.10      368.99     40.06 o 
 -15   5   3      119.78      131.97     27.52 o 
 -13   5   3      190.16      187.68     33.42 o 
 -11   5   3      719.03      741.81     33.92 o 
  -9   5   3      781.91      748.53     44.61 o 
  -7   5   3      678.01      661.70     35.85 o 
  -5   5   3       52.30       46.02     17.41 o 
  -3   5   3     1997.41     2033.07     97.68 o 
  -1   5   3     1667.54     1804.84    167.60 o 
   1   5   3     2560.23     2377.81    187.02 o 
   3   5   3     1786.02     1838.78     66.93 o 
   5   5   3      465.00      518.11     29.64 o 
   7   5   3      547.36      481.97     32.57 o 
   9   5   3      218.53      207.72     27.46 o 
  11   5   3      161.13      153.94     25.01 o 
  13   5   3       57.61       53.07     20.86 o 
  15   5   3       53.31       45.98     21.28 o 
  17   5   3       19.28       19.50     16.82 o 
  19   5   3      151.39      184.84     37.82 o 
 -18   6   3      296.04      370.20     43.50 o 
 -16   6   3      233.01      290.28     45.91 o 
 -14   6   3       12.85       19.99     20.55 o 
 -12   6   3      289.32      284.10     34.24 o 
 -10   6   3      302.71      344.87     41.49 o 
  -8   6   3      305.08      327.82     36.72 o 
  -6   6   3      306.77      308.53     28.15 o 
  -4   6   3       89.62      100.88     21.73 o 
  -2   6   3      171.48      166.35     26.06 o 
   0   6   3      289.07      292.69     28.91 o 
   2   6   3      212.68      218.54     26.02 o 
   4   6   3      254.86      273.08     27.31 o 
   6   6   3       53.64       42.12     16.86 o 
   8   6   3       54.36       47.92     19.64 o 
  10   6   3       31.35       35.74     17.76 o 
  12   6   3       10.51        7.80     17.79 o 
  14   6   3       89.28       79.18     23.14 o 
  16   6   3       46.45       39.83     20.57 o 
 -13   7   3      290.57      303.20     42.83 o 
 -11   7   3       80.85       94.37     31.59 o 
  -9   7   3      161.19      155.27     39.02 o 
  -7   7   3      316.77      341.38     38.83 o 
  -5   7   3       67.27       78.70     19.36 o 
  -3   7   3      374.19      380.49     44.46 o 
  -1   7   3      122.40      152.57     26.64 o 
   1   7   3      288.82      256.06     31.87 o 
   3   7   3        1.54       16.99     12.63 o 
   5   7   3      162.61      145.40     27.93 o 
   7   7   3       10.42        8.58     11.64 o 
   9   7   3        8.13       17.12     18.93 o 
  11   7   3       12.97       23.27     24.95 o 
 -26   0   4      135.42      160.10     59.80 o 
 -24   0   4      209.36      231.17     64.34 o 
 -22   0   4       15.12       12.76     15.00 o 
 -20   0   4       17.81       10.04     14.22 o 
 -18   0   4     3157.54     3232.46    147.76 o 
 -16   0   4     6213.85     7605.13   1024.88 o 
 -14   0   4     1462.45     1455.69     67.55 o 
 -12   0   4       49.46       28.84     16.61 o 
 -10   0   4        1.37       18.68     10.14 o 
  -8   0   4      135.58      117.39     12.31 o 
  -6   0   4       23.55       32.51      8.54 o 
  -4   0   4      771.23      789.36     21.09 o 
  -2   0   4     1484.84     1457.41     59.74 o 
   0   0   4     1052.96     1111.23     30.20 o 
   2   0   4       10.07        9.28      5.95 o 
   4   0   4     2645.90     2613.41    109.50 o 
   6   0   4     3667.20     3427.04     73.76 o 
   8   0   4      133.94      123.63     15.06 o 
  10   0   4       89.38       98.52     14.87 o 
  12   0   4     2431.40     2401.87     86.92 o 
  14   0   4      418.03      432.89     37.06 o 
  16   0   4      639.61      604.44     50.69 o 
  18   0   4      365.28      364.16     42.89 o 
  20   0   4      304.71      243.50     32.18 o 
  22   0   4       15.74       24.68     39.63 o 
  24   0   4       12.82        1.25     26.39 o 
 -27   1   4      149.83      154.72     47.38 o 
 -25   1   4      165.47      211.45     47.33 o 
 -23   1   4       38.88       75.93     28.05 o 
 -21   1   4      254.94      242.54     40.00 o 
 -19   1   4       42.79       30.13     15.29 o 
 -17   1   4     1132.65     1109.49     58.62 o 
 -15   1   4     1367.66     1512.72     92.38 o 
 -13   1   4     3094.14     3178.36     82.83 o 
 -11   1   4      672.30      683.74     23.19 o 
  -9   1   4     1145.36     1111.31     22.63 o 
  -7   1   4     3044.89     3049.28     59.81 o 
  -5   1   4     2227.27     2172.17     52.73 o 
  -3   1   4     1703.72     1807.27     57.47 o 
  -1   1   4     1937.27     2058.28     52.00 o 
   1   1   4     5949.56     6569.80     97.40 o 
   3   1   4    13727.29    14890.08    259.69 o 
   5   1   4     2069.55     1997.54     28.20 o 
   7   1   4     1165.34     1157.00     20.95 o 
   9   1   4      200.68      206.46     12.84 o 
  11   1   4      655.84      688.73     28.64 o 
  13   1   4     1911.74     1932.30     59.42 o 
  15   1   4       60.43       60.85     14.06 o 
  17   1   4       93.99       69.63     15.30 o 
  19   1   4      155.94      142.55     26.48 o 
  21   1   4      339.02      389.56     49.53 o 
  23   1   4      198.10      212.84     33.96 o 
  25   1   4      148.74      179.18     43.22 o 
 -26   2   4      102.29      113.22     38.09 o 
 -24   2   4      130.55      126.32     40.17 o 
 -22   2   4      483.27      527.28     71.90 o 
 -20   2   4      129.03      140.59     34.74 o 
 -18   2   4       49.72       56.12     15.50 o 
 -16   2   4      845.08      886.28     45.28 o 
 -14   2   4       45.49       32.78      9.76 o 
 -12   2   4      126.25      114.40     13.48 o 
 -10   2   4     1518.14     1617.16     75.27 o 
  -8   2   4     4625.86     4680.21     73.06 o 
  -6   2   4     6785.07     6831.35    132.13 o 
  -4   2   4     1746.11     1788.06     51.53 o 
  -2   2   4     2084.02     2095.94     32.48 o 
   0   2   4     1008.83     1094.08     19.33 o 
   2   2   4     7213.88     7722.71     68.70 o 
   4   2   4     3617.28     3659.18     88.10 o 
   6   2   4     1129.97     1038.66     26.57 o 
   8   2   4      690.76      657.59     24.00 o 
  10   2   4     1650.41     1451.69     94.69 o 
  12   2   4     3798.80     3493.47    287.83 o 
  14   2   4     1369.60     1506.40     96.72 o 
  16   2   4      215.62      184.05     27.73 o 
  18   2   4      277.42      272.66     33.98 o 
  20   2   4      278.84      330.66     45.84 o 
  22   2   4      640.27      795.14     67.03 o 
  24   2   4      186.93      206.87     36.94 o 
 -25   3   4      137.85      158.04     41.41 o 
 -23   3   4      164.91      211.03     45.66 o 
 -21   3   4      217.43      232.81     41.86 o 
 -19   3   4       67.78       41.04     21.16 o 
 -17   3   4      113.30      115.71     29.89 o 
 -15   3   4     1155.31     1256.86     48.35 o 
 -13   3   4     1586.67     1618.41     50.21 o 
 -11   3   4      773.88      757.87     30.69 o 
  -9   3   4       28.01       32.13      9.15 o 
  -7   3   4      550.51      513.92     37.43 o 
  -5   3   4      875.70      855.06     27.09 o 
  -3   3   4     1105.20     1047.81     28.28 o 
  -1   3   4      292.84      302.05     18.17 o 
   1   3   4     3010.81     3016.77    111.12 o 
   3   3   4      860.62      901.21     37.30 o 
   5   3   4      355.72      307.68     13.96 o 
   7   3   4     2854.18     2842.62     59.29 o 
   9   3   4      755.28      724.61     37.21 o 
  11   3   4     4416.14     4454.97    397.93 o 
  13   3   4     1011.41      909.27     93.86 o 
  15   3   4      528.57      496.26     44.05 o 
  17   3   4       49.16       39.71     20.11 o 
  19   3   4       26.17       28.25     21.97 o 
  21   3   4      176.92      266.45     42.73 o 
  23   3   4        4.82        8.03     15.74 o 
 -24   4   4       15.32       18.50     19.12 o 
 -22   4   4       68.12      102.22     36.50 o 
 -20   4   4      106.98      103.73     28.48 o 
 -18   4   4       40.53       25.24     17.06 o 
 -16   4   4       32.48       22.85     15.90 o 
 -14   4   4       51.76       50.17     12.35 o 
 -12   4   4      330.49      357.12     28.66 o 
 -10   4   4      679.74      697.27     39.90 o 
  -8   4   4      291.02      253.89     24.73 o 
  -6   4   4       52.51       46.72     14.50 o 
  -4   4   4      697.04      687.68     37.33 o 
  -2   4   4      518.15      526.79     25.58 o 
   0   4   4      781.26      737.49     41.59 o 
   2   4   4      403.86      395.90     25.07 o 
   4   4   4       25.80       16.94      7.40 o 
   6   4   4      801.51      727.48     29.21 o 
   8   4   4     2010.31     1941.98    186.53 o 
  10   4   4     1010.95     1009.54     51.78 o 
  12   4   4       12.97       15.32     23.43 o 
  14   4   4      147.27      153.68     26.86 o 
  16   4   4      498.68      570.78     65.37 o 
  18   4   4       70.51       91.26     26.18 o 
  20   4   4      270.92      312.71     48.10 o 
  22   4   4        0.23        4.53     15.95 o 
 -21   5   4      414.97      484.71     43.15 o 
 -19   5   4      537.15      611.09     46.22 o 
 -17   5   4      287.02      364.26     42.10 o 
 -15   5   4      156.98      140.71     31.65 o 
 -13   5   4     1051.78     1188.14     65.86 o 
 -11   5   4      155.25      159.88     21.07 o 
  -9   5   4      492.39      485.41     37.64 o 
  -7   5   4      133.12      145.85     21.56 o 
  -5   5   4      125.29      147.69     27.99 o 
  -3   5   4      945.39      907.07     52.97 o 
  -1   5   4     1279.33     1043.31    101.78 o 
   1   5   4      621.42      669.71     46.04 o 
   3   5   4     2099.36     1948.45     92.40 o 
   5   5   4      463.46      486.39     33.41 o 
   7   5   4      237.64      216.21     20.29 o 
   9   5   4        1.29        7.30     16.73 o 
  11   5   4       93.18       97.43     22.64 o 
  13   5   4      170.78      192.64     34.09 o 
  15   5   4       52.07       43.06     22.45 o 
  17   5   4      144.01      148.69     30.36 o 
  19   5   4      180.17      232.62     34.17 o 
 -18   6   4      229.14      232.55     43.74 o 
 -16   6   4      154.32      162.00     32.67 o 
 -14   6   4       69.52       70.61     21.26 o 
 -12   6   4      177.13      183.77     31.50 o 
 -10   6   4      394.35      383.46     44.14 o 
  -8   6   4      184.42      132.88     21.46 o 
  -6   6   4       61.12       81.61     19.29 o 
  -4   6   4      596.62      539.13     36.00 o 
  -2   6   4      146.12      129.23     27.76 o 
   0   6   4      473.22      427.50     30.44 o 
   2   6   4      335.47      318.32     29.07 o 
   4   6   4      248.46      241.82     25.07 o 
   6   6   4      527.05      461.25     58.74 o 
   8   6   4      178.45      169.51     29.55 o 
  10   6   4       53.30       53.88     19.90 o 
  12   6   4       31.87       30.11     15.93 o 
  14   6   4        8.49       16.62     21.15 o 
  16   6   4       35.26       35.99     30.78 o 
 -11   7   4       82.08      100.92     32.68 o 
  -9   7   4      177.53      227.53     46.58 o 
  -7   7   4       34.83       24.40     20.33 o 
  -5   7   4      324.92      365.07     30.80 o 
  -3   7   4      405.93      430.93     49.89 o 
  -1   7   4       14.45        8.35     32.44 o 
   1   7   4      305.04      275.27     43.03 o 
   3   7   4      314.71      313.45     53.87 o 
   5   7   4       49.62       41.25     25.08 o 
   7   7   4       50.51       28.29     20.96 o 
   9   7   4      130.43      124.12     40.04 o 
 -26   0   5      577.12      714.29    146.54 o 
 -24   0   5       83.09       67.62     35.63 o 
 -22   0   5      164.09      142.36     45.93 o 
 -20   0   5      565.01      538.58     58.53 o 
 -18   0   5      171.26      158.93     49.18 o 
 -16   0   5     2554.83     2573.91     98.75 o 
 -14   0   5     3457.14     3611.28    127.84 o 
 -12   0   5     2396.24     2341.57     86.80 o 
 -10   0   5      369.91      342.47     29.30 o 
  -8   0   5      455.44      458.16     21.94 o 
  -6   0   5        9.78       11.24      7.74 o 
  -4   0   5     1172.40     1221.14     73.62 o 
  -2   0   5      937.63      975.08     28.21 o 
   2   0   5      781.38      806.45     29.53 o 
   4   0   5      234.42      217.03     13.09 o 
   6   0   5     1435.14     1546.00     45.23 o 
   8   0   5     1528.81     1590.90     41.18 o 
  10   0   5      190.21      190.30     26.67 o 
  12   0   5        1.72        6.90     15.69 o 
  14   0   5       55.26       55.23     22.21 o 
  16   0   5      647.00      632.50     49.27 o 
  18   0   5      342.06      321.49     36.13 o 
  20   0   5      264.16      239.83     40.77 o 
  22   0   5       64.01       75.95     47.02 o 
  24   0   5       98.29       99.38     44.11 o 
 -27   1   5      524.82      716.36     70.19 o 
 -25   1   5        8.68       15.86     16.31 o 
 -23   1   5      423.15      462.36     54.77 o 
 -21   1   5      871.23     1019.85     74.58 o 
 -19   1   5      882.64      905.84     55.14 o 
 -17   1   5      653.58      665.43     44.60 o 
 -15   1   5     1294.88     1249.45     43.61 o 
 -13   1   5      271.07      263.47     21.40 o 
 -11   1   5      175.44      157.35     16.96 o 
  -9   1   5      268.43      250.88     14.20 o 
  -7   1   5      776.13      789.08     18.81 o 
  -5   1   5     4464.74     4894.67    104.51 o 
  -3   1   5      368.42      410.88     15.10 o 
  -1   1   5     1761.81     1846.44     30.77 o 
   1   1   5     2273.02     2473.24     54.16 o 
   3   1   5      721.35      705.84     21.22 o 
   5   1   5      711.02      710.39     20.29 o 
   7   1   5     2313.84     2204.50     40.40 o 
   9   1   5      599.22      593.89     22.14 o 
  11   1   5     1401.36     1384.44     44.77 o 
  13   1   5      488.15      458.99     27.23 o 
  15   1   5     1892.26     1843.71     74.46 o 
  17   1   5      249.61      233.50     23.83 o 
  19   1   5      365.67      397.47     40.75 o 
  21   1   5      223.44      267.31     41.08 o 
  23   1   5      304.49      345.89     52.17 o 
  25   1   5      171.94      200.57     42.38 o 
 -26   2   5       34.29       25.18     22.65 o 
 -24   2   5      125.46      146.62     41.77 o 
 -22   2   5       52.86       52.87     27.49 o 
 -20   2   5       38.24       23.88     11.38 o 
 -18   2   5      313.17      302.79     29.99 o 
 -16   2   5       20.73       13.43     12.17 o 
 -14   2   5      787.39      868.42     63.43 o 
 -12   2   5      892.71      934.04     75.30 o 
 -10   2   5      432.61      442.77     25.12 o 
  -8   2   5      320.34      308.08     16.97 o 
  -6   2   5     1733.48     1819.13     62.14 o 
  -4   2   5      686.33      660.27     23.49 o 
  -2   2   5      659.36      688.75     17.50 o 
   0   2   5     7222.43     8069.85     58.83 o 
   2   2   5    21502.31    24357.08    281.67 o 
   4   2   5     2064.03     2323.39     40.78 o 
   6   2   5       94.92      100.60      8.89 o 
   8   2   5     1421.66     1427.94     33.98 o 
  10   2   5       56.46       53.35      8.31 o 
  12   2   5     1543.79     1417.62     46.18 o 
  14   2   5        7.48       15.59      8.56 o 
  16   2   5      339.06      311.27     43.08 o 
  18   2   5      103.02      104.74     24.74 o 
  20   2   5      193.16      201.59     35.07 o 
  22   2   5      157.41      173.50     28.94 o 
  24   2   5       81.48       95.08     26.20 o 
 -25   3   5       84.31       86.08     29.09 o 
 -23   3   5      207.30      222.44     40.57 o 
 -21   3   5        8.48       10.49     13.47 o 
 -19   3   5       13.43       15.74     19.50 o 
 -17   3   5      103.25       76.68     16.50 o 
 -15   3   5      459.83      438.32     30.46 o 
 -13   3   5      454.93      454.39     32.87 o 
 -11   3   5       47.97       38.92     14.25 o 
  -9   3   5      567.66      620.19     35.82 o 
  -7   3   5      496.58      485.96     22.65 o 
  -5   3   5       68.10       65.42     10.43 o 
  -3   3   5     1470.24     1451.02     36.84 o 
  -1   3   5     2768.59     2894.35     76.39 o 
   1   3   5      284.04      322.47     16.26 o 
   3   3   5      319.99      342.20     15.79 o 
   5   3   5      951.96      964.84     27.84 o 
   7   3   5      865.29      779.59     28.54 o 
   9   3   5      743.05      695.46     20.97 o 
  11   3   5     2670.21     2387.07    311.63 o 
  13   3   5       48.98       35.58     17.72 o 
  15   3   5      136.09      144.97     26.22 o 
  17   3   5       84.35       73.02     21.03 o 
  19   3   5      261.67      300.00     36.92 o 
  21   3   5      361.34      442.06     42.32 o 
  23   3   5       94.24       81.45     27.97 o 
 -22   4   5       51.51       63.77     27.30 o 
 -20   4   5       74.94       70.62     26.57 o 
 -18   4   5       87.81       79.18     23.50 o 
 -16   4   5      173.13      152.40     30.59 o 
 -14   4   5      167.56      134.26     19.86 o 
 -12   4   5       77.34       83.00     18.16 o 
 -10   4   5       35.96       28.94     13.82 o 
  -8   4   5       33.35       33.61     13.52 o 
  -6   4   5      355.02      358.69     26.65 o 
  -4   4   5       33.62       26.00      9.99 o 
  -2   4   5      214.74      200.51     18.57 o 
   0   4   5      583.90      590.70     28.33 o 
   2   4   5      543.32      511.04     39.74 o 
   4   4   5        5.94       10.27      6.37 o 
   6   4   5      328.33      312.36     19.74 o 
   8   4   5      450.89      442.00     36.46 o 
  10   4   5     2528.33     2403.30    124.46 o 
  12   4   5      899.98      922.89     51.01 o 
  14   4   5      287.02      293.09     35.17 o 
  16   4   5       55.04       52.11     20.75 o 
  18   4   5       33.88       27.15     19.56 o 
  20   4   5      149.66      175.38     33.73 o 
 -21   5   5      174.83      181.94     31.86 o 
 -19   5   5      252.55      261.74     48.63 o 
 -17   5   5       16.94       18.11     20.36 o 
 -15   5   5       45.93       57.34     24.37 o 
 -13   5   5       22.16       42.11     17.60 o 
 -11   5   5      129.98      108.18     20.15 o 
  -9   5   5      247.43      227.29     24.83 o 
  -7   5   5      460.57      417.24     36.40 o 
  -5   5   5      341.83      331.25     37.01 o 
  -3   5   5      158.22      184.30     39.47 o 
  -1   5   5      207.31      186.61     27.24 o 
   1   5   5      368.24      381.99     28.29 o 
   3   5   5       99.58      107.92     21.39 o 
   5   5   5       59.57       69.66     18.16 o 
   7   5   5      104.89       77.43     18.94 o 
   9   5   5       30.49       25.02     16.43 o 
  11   5   5       55.96       47.13     19.42 o 
  13   5   5       33.04       27.74     17.81 o 
  15   5   5       85.48       56.42     21.20 o 
  17   5   5      116.85      144.37     34.06 o 
 -16   6   5       67.72       68.83     28.96 o 
 -14   6   5        4.73        7.05     12.63 o 
 -12   6   5      177.33      176.02     31.19 o 
 -10   6   5      657.73      694.61     50.99 o 
  -8   6   5      260.13      261.92     39.42 o 
  -6   6   5      270.31      326.19     45.30 o 
  -4   6   5      581.54      624.31     42.55 o 
  -2   6   5       15.93       11.56     14.90 o 
   0   6   5      215.07      204.21     22.89 o 
   2   6   5      306.90      296.72     34.53 o 
   4   6   5      290.45      315.05     46.84 o 
   6   6   5       61.00       52.94     17.60 o 
   8   6   5      191.71      230.04     44.60 o 
  10   6   5      593.46      562.27    194.89 o 
  12   6   5      173.36      180.93     49.22 o 
  14   6   5       28.11       20.57     26.79 o 
 -11   7   5      192.92      231.28     42.92 o 
  -9   7   5       30.09       19.61     22.33 o 
  -7   7   5       11.35       13.88     17.80 o 
  -5   7   5       51.26       50.64     18.18 o 
  -3   7   5       41.97       35.42     17.78 o 
  -1   7   5      170.99      159.96     34.43 o 
   1   7   5      254.47      220.93     36.77 o 
   3   7   5      153.82      149.58     49.59 o 
   5   7   5       11.09       22.00     27.81 o 
   7   7   5        9.13       11.85     19.42 o 
   9   7   5        8.54        8.53     23.32 o 
 -26   0   6        0.10       11.17     28.74 o 
 -24   0   6      103.33      103.22     45.37 o 
 -22   0   6       39.30       51.41     26.84 o 
 -20   0   6      827.12     1064.31    110.55 o 
 -18   0   6     2176.20     2200.30    109.42 o 
 -16   0   6     1647.49     1596.06     75.17 o 
 -14   0   6        2.44        3.39     14.81 o 
 -12   0   6       14.33        4.01     15.64 o 
 -10   0   6      885.26      866.10     45.63 o 
  -8   0   6      252.01      262.67     19.27 o 
  -6   0   6     8418.09     9592.98    273.80 o 
  -4   0   6        1.38        6.44      8.00 o 
  -2   0   6      210.82      199.50     15.30 o 
   0   0   6     2930.51     3335.03    125.81 o 
   2   0   6     1531.30     1797.99     86.30 o 
   4   0   6     1590.92     1546.44     35.83 o 
   6   0   6       41.45       30.23     10.88 o 
   8   0   6      496.46      468.94     34.77 o 
  10   0   6     1605.77     1491.48     64.33 o 
  12   0   6       60.04       53.76     23.47 o 
  14   0   6      834.70      809.10     58.90 o 
  16   0   6       26.53       29.14     19.02 o 
  18   0   6      242.56      245.43     40.08 o 
  20   0   6      746.78      779.94    125.68 o 
  22   0   6      246.48      203.25     62.24 o 
  24   0   6      573.31      479.30     94.77 o 
 -27   1   6       40.93       39.31     23.96 o 
 -25   1   6      363.05      476.16     52.51 o 
 -23   1   6       10.57        7.89     10.00 o 
 -21   1   6       85.02       84.78     24.21 o 
 -19   1   6      169.98      151.71     25.83 o 
 -17   1   6      243.47      207.69     24.00 o 
 -15   1   6     1152.63     1123.71     43.00 o 
 -13   1   6      527.96      487.28     29.55 o 
 -11   1   6      290.69      302.08     22.32 o 
  -9   1   6      277.39      254.01     15.64 o 
  -7   1   6     1295.61     1317.91     31.21 o 
  -5   1   6     2234.14     2266.45     54.58 o 
  -3   1   6     3949.28     4684.52    104.10 o 
  -1   1   6      230.12      251.46      8.37 o 
   1   1   6      118.00      142.40      7.34 o 
   3   1   6     2373.06     2774.03     56.39 o 
   5   1   6      736.39      776.52     19.87 o 
   7   1   6      744.03      728.61     20.32 o 
   9   1   6       69.94       67.13     11.25 o 
  11   1   6      299.57      279.80     18.57 o 
  13   1   6      253.30      234.17     24.14 o 
  15   1   6      462.60      467.50     28.40 o 
  17   1   6      146.64      126.60     19.59 o 
  19   1   6      286.06      320.47     44.24 o 
  21   1   6      365.91      421.01     41.26 o 
  23   1   6      427.25      549.41     81.24 o 
 -26   2   6       90.98      115.70     34.24 o 
 -24   2   6      103.62      131.31     36.91 o 
 -22   2   6       42.39       53.01     24.38 o 
 -20   2   6        1.28        4.23      8.87 o 
 -18   2   6      300.67      308.63     31.57 o 
 -16   2   6      624.53      654.75     38.73 o 
 -14   2   6      857.49      844.54     36.46 o 
 -12   2   6      182.54      178.20     20.13 o 
 -10   2   6      426.28      440.27     26.71 o 
  -8   2   6       53.33       44.44     10.13 o 
  -6   2   6     4412.92     4384.08    152.52 o 
  -4   2   6     1527.81     1456.31     77.93 o 
  -2   2   6      545.45      606.85     30.74 o 
   0   2   6      471.24      477.07     27.03 o 
   2   2   6       70.09       90.75      8.71 o 
   4   2   6      919.94      914.62     53.16 o 
   6   2   6       80.85       88.07     11.03 o 
   8   2   6     1458.10     1404.18     44.98 o 
  10   2   6       71.96       61.37     10.03 o 
  12   2   6     1015.95      983.91     51.70 o 
  14   2   6      470.61      462.98     24.87 o 
  16   2   6       87.14       90.88     22.28 o 
  18   2   6       26.12       20.03     17.79 o 
  20   2   6      438.87      483.27     45.28 o 
  22   2   6       34.10       21.63     20.95 o 
 -25   3   6       95.52       83.98     29.90 o 
 -23   3   6       54.30       54.53     27.09 o 
 -21   3   6      100.16       83.57     28.76 o 
 -19   3   6      291.49      302.06     43.73 o 
 -17   3   6      287.14      264.64     25.90 o 
 -15   3   6     1991.84     1919.40     87.97 o 
 -13   3   6      168.33      148.20     22.13 o 
 -11   3   6      747.15      738.28     39.13 o 
  -9   3   6      104.60       76.41     15.68 o 
  -7   3   6       62.31       63.95     11.52 o 
  -5   3   6      304.92      306.34     16.00 o 
  -3   3   6       23.83       26.78      8.10 o 
  -1   3   6     1646.99     1756.85     66.30 o 
   1   3   6     1569.83     1674.33     38.63 o 
   3   3   6     2131.31     2249.67     60.80 o 
   5   3   6     1108.06     1145.05     34.67 o 
   7   3   6      314.49      303.14     14.54 o 
   9   3   6      722.03      673.40     29.38 o 
  11   3   6     3088.82     2653.40    319.68 o 
  13   3   6      180.93      170.30     28.57 o 
  15   3   6      235.65      227.15     32.96 o 
  17   3   6      159.79      194.67     34.04 o 
  19   3   6        5.03        4.51     14.14 o 
  21   3   6      117.55      141.08     29.88 o 
 -22   4   6       15.48       15.07     17.88 o 
 -20   4   6      127.45      140.60     34.82 o 
 -18   4   6       92.21       88.73     30.67 o 
 -16   4   6      601.54      554.25     49.74 o 
 -14   4   6      457.02      431.39     28.72 o 
 -12   4   6      286.33      296.06     26.96 o 
 -10   4   6      172.96      161.10     23.44 o 
  -8   4   6      648.26      576.36     43.45 o 
  -6   4   6     3378.22     3175.69    123.31 o 
  -4   4   6     2439.25     2314.77     63.54 o 
  -2   4   6      589.91      602.26     30.82 o 
   0   4   6     2298.39     2137.18    105.96 o 
   2   4   6     2144.93     2131.81     48.75 o 
   4   4   6      660.93      629.66     29.39 o 
   6   4   6      150.96      132.81     22.13 o 
   8   4   6      372.21      350.77     24.79 o 
  10   4   6       99.86       73.28     20.71 o 
  12   4   6      121.87      128.08     24.18 o 
  14   4   6       92.93       83.50     23.09 o 
  16   4   6       12.57       11.68     16.00 o 
  18   4   6       64.61       44.76     19.66 o 
  20   4   6      197.96      218.69     32.68 o 
 -19   5   6      131.48      134.12     35.34 o 
 -17   5   6       71.77       70.01     24.71 o 
 -15   5   6      356.95      384.86     52.23 o 
 -13   5   6      425.49      418.50     58.73 o 
 -11   5   6       12.28        9.10      9.39 o 
  -9   5   6      260.18      275.64     26.74 o 
  -7   5   6      726.48      730.12     33.62 o 
  -5   5   6      497.19      532.03     49.36 o 
  -3   5   6      216.30      219.79     50.41 o 
  -1   5   6      206.32      205.03     24.14 o 
   1   5   6      634.17      654.78     51.00 o 
   3   5   6      706.38      701.09     45.67 o 
   5   5   6       84.67       76.22     17.54 o 
   7   5   6        2.04        7.31     13.10 o 
   9   5   6      476.76      506.59     39.45 o 
  11   5   6      386.10      407.72     43.74 o 
  13   5   6      140.53      158.44     40.43 o 
  15   5   6       41.98       45.52     29.80 o 
  17   5   6       44.75       53.31     31.82 o 
 -16   6   6      280.88      305.88     55.82 o 
 -14   6   6      137.17      153.31     51.96 o 
 -12   6   6        3.06        6.33     13.00 o 
 -10   6   6       53.61       41.18     16.69 o 
  -8   6   6      163.22      145.15     34.13 o 
  -6   6   6      403.47      413.35     54.45 o 
  -4   6   6      101.09       97.39     30.46 o 
  -2   6   6       11.83       27.10     27.29 o 
   0   6   6       77.17       69.79     27.47 o 
   2   6   6      243.33      230.95     59.53 o 
   4   6   6       12.29        7.88     23.43 o 
   6   6   6        5.24        4.38     16.79 o 
   8   6   6       62.58       86.33     33.75 o 
  10   6   6       50.92       46.88     29.93 o 
  12   6   6       66.97       77.52     34.90 o 
  14   6   6      538.85      633.00     65.53 o 
  -9   7   6       73.83       64.65     26.48 o 
  -7   7   6       59.14       54.59     27.61 o 
  -5   7   6      333.61      309.13     43.66 o 
  -3   7   6      100.13       69.08     18.72 o 
  -1   7   6       56.47       28.67     18.30 o 
   1   7   6       53.94       65.21     29.89 o 
   3   7   6       81.53       89.34     39.13 o 
   5   7   6       41.31       47.43     25.49 o 
   7   7   6      134.80      167.67     52.23 o 
 -26   0   7      147.99      130.39     58.00 o 
 -24   0   7      602.65      647.98     89.51 o 
 -22   0   7      312.81      356.99     73.61 o 
 -20   0   7       40.01       42.98     21.82 o 
 -18   0   7      433.52      410.88     48.34 o 
 -16   0   7     2042.30     1885.47    111.52 o 
 -14   0   7       90.36       93.93     27.48 o 
 -12   0   7     1863.43     1838.59     83.00 o 
 -10   0   7      405.82      338.91     30.37 o 
  -8   0   7      215.39      189.89     17.50 o 
  -6   0   7     3671.27     3738.85    344.73 o 
  -4   0   7     1557.18     1631.33     72.54 o 
  -2   0   7       64.76       64.52     10.92 o 
   0   0   7       31.60       23.30      8.97 o 
   2   0   7     2371.55     2502.50    129.39 o 
   4   0   7       23.46       19.42      8.65 o 
   6   0   7       22.67       17.08     11.96 o 
   8   0   7      258.93      273.90     32.37 o 
  10   0   7      706.11      726.87     47.88 o 
  12   0   7      245.73      251.31     32.05 o 
  14   0   7      236.79      229.11     33.29 o 
  16   0   7        0.78        0.47     12.99 o 
  18   0   7      776.87      830.80     59.94 o 
  20   0   7      460.35      575.50     84.53 o 
  22   0   7      532.22      648.12    127.58 o 
 -25   1   7       58.76       43.06     24.18 o 
 -23   1   7      285.92      317.35     37.67 o 
 -21   1   7       56.91       56.84     19.62 o 
 -19   1   7      260.37      259.03     27.65 o 
 -17   1   7      403.11      394.97     28.95 o 
 -15   1   7     1682.50     1722.88     73.84 o 
 -13   1   7      153.58      155.59     19.84 o 
 -11   1   7      204.67      182.72     20.19 o 
  -9   1   7      254.59      261.74     16.82 o 
  -7   1   7     3949.99     4145.17    141.14 o 
  -5   1   7      132.87      122.91     13.14 o 
  -3   1   7     8840.99    10921.82    194.52 o 
  -1   1   7     1080.73     1190.82     19.54 o 
   1   1   7      193.52      196.94      9.41 o 
   3   1   7      564.92      624.44     32.95 o 
   5   1   7      705.78      765.84     35.05 o 
   7   1   7      302.69      280.01     16.67 o 
   9   1   7      839.60      806.57     34.75 o 
  11   1   7      823.04      756.76     34.06 o 
  13   1   7     1398.04     1326.57     47.32 o 
  15   1   7      526.00      538.65     36.03 o 
  17   1   7     1045.41     1146.01     82.56 o 
  19   1   7      276.74      319.50     40.31 o 
  21   1   7      188.41      200.57     30.59 o 
  23   1   7      353.98      404.30     52.16 o 
 -26   2   7       42.56       59.02     29.69 o 
 -24   2   7      407.68      545.07     57.35 o 
 -22   2   7      765.55      820.61     69.40 o 
 -20   2   7       39.56       26.99     13.04 o 
 -18   2   7       23.29       12.41     13.97 o 
 -16   2   7     1909.34     1939.93    124.69 o 
 -14   2   7      805.53      784.64     42.83 o 
 -12   2   7     1740.34     1765.93     53.38 o 
 -10   2   7      787.21      782.77     35.35 o 
  -8   2   7      366.66      378.27     18.87 o 
  -6   2   7     1099.45     1107.94     51.94 o 
  -4   2   7     1639.92     1576.67     88.49 o 
  -2   2   7     1569.16     1726.76     88.93 o 
   0   2   7      241.58      255.81     25.35 o 
   2   2   7     1865.40     1936.41     61.06 o 
   4   2   7      451.60      445.12     32.86 o 
   6   2   7     1371.92     1366.06     42.76 o 
   8   2   7     1131.74     1087.71     32.86 o 
  10   2   7      337.34      316.57     17.99 o 
  12   2   7      550.39      521.80     28.47 o 
  14   2   7       80.34       65.25     13.72 o 
  16   2   7      554.26      618.15     65.45 o 
  18   2   7      414.94      461.10     50.84 o 
  20   2   7       80.23      119.87     29.83 o 
  22   2   7       27.25       21.23     19.60 o 
 -25   3   7        7.86       11.11     19.22 o 
 -23   3   7      139.69      133.43     38.92 o 
 -21   3   7      235.70      259.02     42.90 o 
 -19   3   7       70.16       77.89     24.12 o 
 -17   3   7       86.39       94.08     17.85 o 
 -15   3   7      281.64      306.16     28.64 o 
 -13   3   7      130.66      123.78     21.47 o 
 -11   3   7      714.86      681.37     38.67 o 
  -9   3   7       42.67       35.02     10.62 o 
  -7   3   7      346.79      382.24     21.42 o 
  -5   3   7      269.43      282.06     15.68 o 
  -3   3   7     1934.30     1892.23     87.70 o 
  -1   3   7     2825.07     2954.93     98.85 o 
   1   3   7      417.99      400.66     33.53 o 
   3   3   7      400.79      457.28     18.22 o 
   5   3   7      106.91       90.76     13.42 o 
   7   3   7     1013.21     1002.16     54.69 o 
   9   3   7      475.22      504.09     30.27 o 
  11   3   7      367.57      291.01     22.28 o 
  13   3   7      177.78      167.84     25.72 o 
  15   3   7      318.76      325.66     36.69 o 
  17   3   7       22.38       20.43     18.34 o 
  19   3   7      141.10      166.13     29.72 o 
  21   3   7        5.60        5.07     13.53 o 
 -22   4   7       34.66       30.63     21.55 o 
 -20   4   7       83.67       75.46     27.31 o 
 -18   4   7      128.81      143.48     32.99 o 
 -16   4   7      341.95      358.25     51.46 o 
 -14   4   7      730.56      754.75     56.74 o 
 -12   4   7      126.79      139.64     20.49 o 
 -10   4   7      356.62      373.47     32.02 o 
  -8   4   7      202.57      203.03     24.79 o 
  -6   4   7     2910.87     2924.15    127.13 o 
  -4   4   7      630.96      583.57     76.18 o 
  -2   4   7      442.26      419.80     28.06 o 
   0   4   7      256.27      254.22     25.00 o 
   2   4   7     1262.88     1261.95    121.06 o 
   4   4   7      544.46      546.35     41.67 o 
   6   4   7      169.54      141.21     22.12 o 
   8   4   7      741.20      682.73     38.45 o 
  10   4   7       30.45       35.14     15.89 o 
  12   4   7       80.19       80.20     22.69 o 
  14   4   7      106.51      120.29     25.46 o 
  16   4   7       67.72       77.77     22.31 o 
  18   4   7       64.62       96.32     34.97 o 
 -19   5   7        7.65       13.86     15.92 o 
 -17   5   7      116.76       88.32     27.97 o 
 -15   5   7      244.42      303.52     41.66 o 
 -13   5   7        5.69        7.55     10.28 o 
 -11   5   7      259.17      268.40     28.04 o 
  -9   5   7       16.03       14.40     12.78 o 
  -7   5   7      506.92      525.14     48.41 o 
  -5   5   7      662.93      686.86     35.67 o 
  -3   5   7      505.54      498.08     66.44 o 
  -1   5   7      410.59      402.51     39.56 o 
   1   5   7      254.48      265.95     34.32 o 
   3   5   7      317.78      321.37     51.34 o 
   5   5   7      260.90      285.59     48.23 o 
   7   5   7       69.94       84.96     29.25 o 
   9   5   7       34.12       30.44     25.60 o 
  11   5   7       10.95        4.52     29.76 o 
  13   5   7      241.87      250.10     52.20 o 
  15   5   7      273.09      321.57     60.10 o 
  17   5   7       46.58       35.80     37.65 o 
 -16   6   7       12.43       19.67     24.78 o 
 -14   6   7       89.62      109.61     48.13 o 
 -12   6   7      239.07      238.84     56.27 o 
 -10   6   7      137.71      124.97     33.27 o 
  -8   6   7        8.41       10.72     14.67 o 
  -6   6   7       23.19       33.76     18.82 o 
  -4   6   7      227.16      227.96     44.23 o 
  -2   6   7       75.09       81.92     31.69 o 
   0   6   7      242.83      256.13     44.74 o 
   2   6   7      129.96      116.09     44.64 o 
   4   6   7      491.03      470.56     64.23 o 
   6   6   7      412.49      465.34     75.62 o 
   8   6   7      139.19      135.77     48.57 o 
  10   6   7      217.56      272.55     58.17 o 
  12   6   7      238.99      249.05     46.20 o 
  -9   7   7        6.06       13.24     18.74 o 
  -7   7   7       40.96       48.57     28.21 o 
  -5   7   7       21.22       36.83     20.20 o 
  -3   7   7      181.55      226.46     47.07 o 
  -1   7   7      318.72      265.40     62.52 o 
   1   7   7       13.25       33.71     27.47 o 
   3   7   7       97.34       54.80     37.13 o 
   5   7   7      307.89      349.15     64.17 o 
 -26   0   8       98.35       78.95     39.95 o 
 -24   0   8       65.25       84.09     40.55 o 
 -22   0   8      210.38      207.11     39.55 o 
 -20   0   8       45.96       51.46     26.10 o 
 -18   0   8       53.80       54.62     25.17 o 
 -16   0   8       13.09       29.61     22.98 o 
 -14   0   8      325.28      360.36     39.61 o 
 -12   0   8        2.62        0.93     15.42 o 
 -10   0   8       98.71       91.36     22.26 o 
  -8   0   8     1212.66     1174.77     54.23 o 
  -6   0   8      688.02      749.49     33.24 o 
  -4   0   8       22.89       52.44     11.04 o 
  -2   0   8     1169.72     1242.58     33.95 o 
   0   0   8      231.50      259.63     18.86 o 
   2   0   8     1764.33     1995.05    120.50 o 
   4   0   8     1725.63     1899.10    110.49 o 
   6   0   8     2397.46     2568.66    146.03 o 
   8   0   8      140.06      121.08     24.75 o 
  10   0   8        1.61        9.44     17.13 o 
  12   0   8       29.00       22.71     26.53 o 
  14   0   8       14.75       10.46     18.29 o 
  16   0   8      623.84      647.01     65.32 o 
  18   0   8       58.13       21.03     17.46 o 
  20   0   8       78.15       68.15     38.11 o 
  22   0   8       22.18       26.02     30.41 o 
 -25   1   8       47.66       52.33     25.27 o 
 -23   1   8       13.97       12.89     11.31 o 
 -21   1   8      174.82      185.01     25.93 o 
 -19   1   8      334.07      337.13     32.56 o 
 -17   1   8      381.89      337.56     30.87 o 
 -15   1   8      282.67      230.70     25.37 o 
 -13   1   8      469.99      502.02     30.73 o 
 -11   1   8     1008.20      980.78     40.42 o 
  -9   1   8     1780.79     1812.73     45.24 o 
  -7   1   8     1111.23     1180.58     37.33 o 
  -5   1   8      841.17      888.07     26.21 o 
  -3   1   8      973.61     1060.26     22.71 o 
  -1   1   8      570.05      581.03     20.75 o 
   1   1   8      656.40      726.06     18.50 o 
   3   1   8     1121.45     1253.01     66.06 o 
   5   1   8        6.89       11.48     12.33 o 
   7   1   8       48.18       40.21     10.48 o 
   9   1   8      499.39      503.79     28.99 o 
  11   1   8      798.02      813.42     43.64 o 
  13   1   8      862.95      836.77     46.74 o 
  15   1   8        4.17        9.96     12.56 o 
  17   1   8      232.29      196.60     31.54 o 
  19   1   8       77.75       75.83     21.80 o 
  21   1   8      138.46      117.38     37.79 o 
 -24   2   8      288.99      335.62     56.67 o 
 -22   2   8      235.69      284.85     44.33 o 
 -20   2   8       31.76       29.14     14.08 o 
 -18   2   8      936.13      968.14     62.69 o 
 -16   2   8      301.13      263.55     25.38 o 
 -14   2   8      794.59      720.53     36.46 o 
 -12   2   8     1336.88     1308.68     45.61 o 
 -10   2   8      133.90      134.65     14.10 o 
  -8   2   8       98.87       99.20     11.80 o 
  -6   2   8     1312.83     1321.26     35.26 o 
  -4   2   8      399.32      435.31     42.65 o 
  -2   2   8     2512.30     2598.56    158.97 o 
   0   2   8     1531.17     1450.22     56.24 o 
   2   2   8      415.94      435.62     32.10 o 
   4   2   8      308.28      282.33     25.09 o 
   6   2   8      571.26      527.73     27.57 o 
   8   2   8      726.66      708.90     37.63 o 
  10   2   8      342.22      324.03     25.79 o 
  12   2   8      456.67      383.76     28.84 o 
  14   2   8      667.27      681.30     68.55 o 
  16   2   8       28.77       19.01     16.09 o 
  18   2   8      208.56      216.27     31.52 o 
  20   2   8      197.41      221.30     37.66 o 
  22   2   8       37.23       29.02     29.71 o 
 -23   3   8      176.60      200.41     47.59 o 
 -21   3   8      133.35      130.02     33.75 o 
 -19   3   8        5.96        9.38     10.74 o 
 -17   3   8      228.78      221.69     26.43 o 
 -15   3   8      860.99      849.26     59.49 o 
 -13   3   8       78.25       69.84     16.30 o 
 -11   3   8      400.09      394.79     27.08 o 
  -9   3   8     3611.75     3310.91     96.09 o 
  -7   3   8     5486.76     5441.34    220.63 o 
  -5   3   8     4914.70     4916.96    173.36 o 
  -3   3   8     2458.23     2517.75    121.55 o 
  -1   3   8     1038.68     1059.56     54.21 o 
   1   3   8       70.02       57.96     20.33 o 
   3   3   8      307.47      284.12     29.00 o 
   5   3   8      114.39      143.68     16.66 o 
   7   3   8      264.83      248.69     21.02 o 
   9   3   8      906.09      827.74     42.70 o 
  11   3   8      322.56      284.38     27.60 o 
  13   3   8      141.35      107.20     22.78 o 
  15   3   8       27.31       27.68     15.66 o 
  17   3   8      101.24       88.79     25.15 o 
  19   3   8       43.48       49.59     22.37 o 
 -22   4   8       11.14       11.46     13.94 o 
 -20   4   8      206.65      226.38     45.00 o 
 -18   4   8      384.63      426.37     45.98 o 
 -16   4   8       89.68      105.17     19.62 o 
 -14   4   8      232.72      265.92     26.80 o 
 -12   4   8      149.68      142.58     21.51 o 
 -10   4   8       62.84       57.28     14.75 o 
  -8   4   8      808.20      757.61     45.25 o 
  -6   4   8       12.53       10.86      7.09 o 
  -4   4   8      430.98      402.47     45.04 o 
  -2   4   8     1127.17     1103.38     89.33 o 
   0   4   8     1467.43     1530.34     95.04 o 
   2   4   8     3172.51     3015.60    143.64 o 
   4   4   8      145.41      113.44     22.45 o 
   6   4   8      134.47      104.30     19.07 o 
   8   4   8      141.02      150.23     33.52 o 
  10   4   8       17.24        8.95     20.85 o 
  12   4   8      231.97      253.45     48.51 o 
  14   4   8      307.40      307.86     52.35 o 
  16   4   8      296.76      388.35     56.12 o 
  18   4   8      269.62      359.82     55.77 o 
 -19   5   8      317.72      334.20     69.68 o 
 -17   5   8      165.76      137.78     48.67 o 
 -15   5   8      151.11      163.41     50.61 o 
 -13   5   8      571.53      600.43     53.22 o 
 -11   5   8      269.59      255.22     44.75 o 
  -9   5   8      534.56      583.46     54.11 o 
  -7   5   8       44.98       44.85     21.39 o 
  -5   5   8       10.77       16.71     18.13 o 
  -3   5   8       12.92       22.27     17.60 o 
  -1   5   8      394.87      391.53     41.87 o 
   1   5   8      505.17      514.39     53.95 o 
   3   5   8     1048.17     1127.36     67.02 o 
   5   5   8       33.90       19.35     13.95 o 
   7   5   8      142.20      135.46     37.15 o 
   9   5   8      562.01      545.16     73.06 o 
  11   5   8      315.10      378.21     63.51 o 
  13   5   8      378.81      471.10     76.37 o 
  15   5   8       18.92       23.87     25.83 o 
 -14   6   8      271.76      329.65     72.63 o 
 -12   6   8       70.42       63.68     34.02 o 
 -10   6   8       66.15       65.21     22.93 o 
  -8   6   8       35.86       24.95     19.57 o 
  -6   6   8      181.89      194.15     39.78 o 
  -4   6   8      114.59      108.24     30.46 o 
  -2   6   8       12.74       17.24     20.16 o 
   0   6   8      302.02      316.09     58.22 o 
   2   6   8      201.03      198.53     30.81 o 
   4   6   8       31.98       22.76     24.86 o 
   6   6   8      182.88      175.92     49.18 o 
   8   6   8       99.51       91.16     39.74 o 
  10   6   8        8.37       14.54     22.38 o 
  -5   7   8       83.64       79.74     25.82 o 
  -3   7   8      113.59      118.94     32.01 o 
  -1   7   8      106.79      102.29     45.86 o 
   1   7   8      122.72      120.98     35.54 o 
   3   7   8      320.23      339.77     67.99 o 
 -26   0   9       66.31       58.27     36.87 o 
 -24   0   9       15.26       24.64     26.47 o 
 -22   0   9      123.71       98.08     28.94 o 
 -20   0   9      190.02      181.25     37.48 o 
 -18   0   9      268.16      262.65     38.25 o 
 -16   0   9        0.72        4.16     14.51 o 
 -14   0   9       71.38       40.53     22.07 o 
 -12   0   9       15.46       20.23     24.23 o 
 -10   0   9       17.92        9.33     19.64 o 
  -8   0   9      314.02      290.35     30.94 o 
  -6   0   9     3381.23     3502.84    213.95 o 
  -4   0   9        1.66        1.72      5.18 o 
  -2   0   9       28.93       18.09      7.91 o 
   0   0   9       59.82       43.27     12.67 o 
   2   0   9      109.75       84.97     14.10 o 
   4   0   9      434.79      423.69     27.08 o 
   6   0   9      596.51      584.31     44.55 o 
   8   0   9       99.07      112.01     24.82 o 
  10   0   9       16.43       14.45     16.32 o 
  12   0   9     1543.76     1515.30    101.70 o 
  14   0   9     1938.46     1948.29     86.24 o 
  16   0   9       35.90       23.90     20.65 o 
  18   0   9       10.22       10.65     17.53 o 
  20   0   9       13.74       12.46     21.78 o 
 -25   1   9      131.77      192.01     45.04 o 
 -23   1   9      233.52      286.38     39.54 o 
 -21   1   9      171.23      169.64     25.53 o 
 -19   1   9       73.83       72.24     20.15 o 
 -17   1   9      262.39      266.33     27.65 o 
 -15   1   9     1072.23     1068.78     44.70 o 
 -13   1   9        7.30       10.94     14.54 o 
 -11   1   9      147.04      141.78     19.60 o 
  -9   1   9      333.15      304.23     18.78 o 
  -7   1   9      158.77      167.66     17.40 o 
  -5   1   9      428.03      430.30     22.29 o 
  -3   1   9       27.98       42.76      7.21 o 
  -1   1   9     1337.86     1416.54     34.79 o 
   1   1   9     1110.00     1194.18     59.58 o 
   3   1   9     2434.87     2654.75    127.40 o 
   5   1   9     2405.99     2536.27    106.26 o 
   7   1   9      356.30      371.34     24.97 o 
   9   1   9       12.89       14.50     12.42 o 
  11   1   9      990.98      959.40     41.23 o 
  13   1   9     1546.86     1570.37     44.42 o 
  15   1   9      189.73      194.95     23.96 o 
  17   1   9        8.89        5.35     14.45 o 
  19   1   9       43.04       33.96     17.73 o 
  21   1   9       44.79       26.01     20.15 o 
 -24   2   9      145.39      132.39     37.28 o 
 -22   2   9        5.79       13.67     16.22 o 
 -20   2   9       17.75       17.78     14.48 o 
 -18   2   9      206.47      205.10     25.18 o 
 -16   2   9      507.66      446.46     28.62 o 
 -14   2   9      532.13      487.15     31.43 o 
 -12   2   9      168.58      160.03     21.26 o 
 -10   2   9      193.01      171.64     14.80 o 
  -8   2   9      223.83      206.80     14.84 o 
  -6   2   9       55.99       48.32      8.55 o 
  -4   2   9      370.60      388.92     43.12 o 
  -2   2   9      171.07      171.05     22.84 o 
   0   2   9      284.83      286.32     33.42 o 
   2   2   9     1268.57     1313.20     61.47 o 
   4   2   9      128.17      134.69      9.74 o 
   6   2   9        2.06        5.72      6.45 o 
   8   2   9       72.26       53.10     14.05 o 
  10   2   9       67.33       44.00     13.76 o 
  12   2   9      598.70      587.30     31.90 o 
  14   2   9      360.48      340.25     34.72 o 
  16   2   9       98.43       97.59     24.45 o 
  18   2   9       35.32       25.61     15.62 o 
  20   2   9       48.42       19.83     15.10 o 
 -23   3   9       11.54        7.69     15.63 o 
 -21   3   9       51.09       32.94     17.49 o 
 -19   3   9      677.91      729.70     48.64 o 
 -17   3   9      260.70      293.46     36.50 o 
 -15   3   9      509.85      479.83     38.71 o 
 -13   3   9     1000.60      927.17     35.21 o 
 -11   3   9     1013.30      917.90     39.61 o 
  -9   3   9      275.56      245.56     20.55 o 
  -7   3   9     1160.45     1093.14     55.29 o 
  -5   3   9      493.46      581.30     47.63 o 
  -3   3   9      107.96       94.01     23.95 o 
  -1   3   9       40.72       36.44     21.99 o 
   1   3   9      917.64      863.75     56.28 o 
   3   3   9      176.20      165.19     28.36 o 
   5   3   9      165.98      122.71     12.22 o 
   7   3   9      210.32      219.54     20.13 o 
   9   3   9       40.22       27.62     10.32 o 
  11   3   9      145.85      158.67     23.61 o 
  13   3   9       63.83       69.05     31.04 o 
  15   3   9       68.43      112.76     36.34 o 
  17   3   9       85.82       94.82     37.98 o 
  19   3   9       45.02       39.76     27.78 o 
 -20   4   9      116.61      127.70     50.16 o 
 -18   4   9      287.30      263.42     42.32 o 
 -16   4   9      119.73      118.41     21.52 o 
 -14   4   9       82.20       59.76     16.65 o 
 -12   4   9       34.94       34.85     13.72 o 
 -10   4   9      191.11      207.46     33.37 o 
  -8   4   9     1228.07     1295.22     69.82 o 
  -6   4   9     3104.71     2914.61    182.51 o 
  -4   4   9      489.60      519.90     60.26 o 
  -2   4   9      506.37      498.04     42.70 o 
   0   4   9      406.54      374.46     44.72 o 
   2   4   9     1006.64     1044.86     69.00 o 
   4   4   9       15.60       17.58     12.14 o 
   6   4   9      255.43      237.70     29.60 o 
   8   4   9      437.39      484.34     57.09 o 
  10   4   9      667.40      689.97     90.04 o 
  12   4   9      106.19      123.29     37.03 o 
  14   4   9      232.60      293.28     51.33 o 
  16   4   9       68.21       49.93     27.42 o 
 -17   5   9        9.06       11.16     23.68 o 
 -15   5   9      144.49      149.54     48.65 o 
 -13   5   9      410.68      471.03     62.30 o 
 -11   5   9      326.17      315.54     49.57 o 
  -9   5   9       26.79       18.68     19.71 o 
  -7   5   9      229.08      199.37     42.17 o 
  -5   5   9        4.45        8.25     13.81 o 
  -3   5   9       56.94       68.73     29.91 o 
  -1   5   9      196.90      196.92     30.05 o 
   1   5   9      232.04      212.84     51.26 o 
   3   5   9      168.11      140.27     37.04 o 
   5   5   9       34.58       31.80     18.94 o 
   7   5   9       13.10       17.93     27.53 o 
   9   5   9      234.37      247.00     51.14 o 
  11   5   9       77.46       79.48     36.50 o 
  13   5   9      895.97      990.12     95.61 o 
 -14   6   9        2.79       15.02     21.25 o 
 -12   6   9       34.49       44.92     30.06 o 
 -10   6   9        9.43        4.37     13.77 o 
  -8   6   9       98.83       85.83     28.14 o 
  -6   6   9       55.06       39.65     22.68 o 
  -4   6   9        7.93       12.46     15.37 o 
  -2   6   9      103.53      123.72     48.15 o 
   0   6   9       56.82       81.31     32.88 o 
   2   6   9      126.34      115.80     48.53 o 
   4   6   9      153.53      104.80     40.42 o 
   6   6   9      355.87      332.47     77.40 o 
   8   6   9      495.21      515.79    108.34 o 
 -24   0  10      213.95      198.90     42.58 o 
 -22   0  10       50.56       19.43     20.43 o 
 -20   0  10        0.28        9.73     20.59 o 
 -18   0  10        7.28        4.56     14.26 o 
 -16   0  10      778.66      803.22     52.63 o 
 -14   0  10       11.19        6.71     18.22 o 
 -12   0  10     1688.62     1465.21     89.22 o 
 -10   0  10        9.30        7.04     14.09 o 
  -8   0  10     1136.33     1031.88     52.06 o 
  -6   0  10      185.15      184.62     25.63 o 
  -4   0  10      360.88      367.33     22.77 o 
  -2   0  10       18.47       14.60      9.49 o 
   0   0  10      119.35      115.85     18.27 o 
   2   0  10     1208.58     1317.38     92.31 o 
   4   0  10     2720.85     3041.89    208.44 o 
   6   0  10      248.84      251.27     32.14 o 
   8   0  10       48.58       59.94     24.33 o 
  10   0  10       38.66       33.41     21.11 o 
  12   0  10      234.02      215.67     32.83 o 
  14   0  10      115.49      117.89     28.59 o 
  16   0  10       70.01       63.58     25.25 o 
  18   0  10      424.23      496.19     65.43 o 
  20   0  10      220.22      253.45     65.10 o 
 -25   1  10      318.48      381.47     49.65 o 
 -23   1  10      190.62      202.97     28.39 o 
 -21   1  10       88.65       59.21     18.41 o 
 -19   1  10      282.98      276.04     34.69 o 
 -17   1  10      526.15      536.31     41.88 o 
 -15   1  10      144.43      105.36     19.83 o 
 -13   1  10      333.45      296.21     27.25 o 
 -11   1  10      492.04      486.92     32.96 o 
  -9   1  10      519.43      501.17     27.31 o 
  -7   1  10      289.71      298.06     22.26 o 
  -5   1  10      934.20      984.24     42.98 o 
  -3   1  10     2654.44     2947.20     70.04 o 
  -1   1  10      151.16      153.18     10.84 o 
   1   1  10       76.83       65.83     11.85 o 
   3   1  10      155.57      151.29     12.40 o 
   5   1  10     1150.99     1239.13     62.83 o 
   7   1  10     2788.42     3084.16    109.40 o 
   9   1  10      366.45      331.28     26.21 o 
  11   1  10       10.99        6.09      9.67 o 
  13   1  10      440.43      400.93     31.15 o 
  15   1  10      207.68      183.58     26.09 o 
  17   1  10      148.08      137.47     28.84 o 
  19   1  10       10.43       12.34     16.01 o 
 -24   2  10       50.41       56.61     25.01 o 
 -22   2  10      153.69      148.30     25.26 o 
 -20   2  10      110.09      100.97     20.12 o 
 -18   2  10       95.82       77.63     19.74 o 
 -16   2  10      524.42      567.08     44.76 o 
 -14   2  10     1242.90     1169.87     39.69 o 
 -12   2  10     1759.74     1650.71     54.45 o 
 -10   2  10     1246.08     1298.41     58.57 o 
  -8   2  10      961.15      889.10     42.67 o 
  -6   2  10      443.61      513.33     38.78 o 
  -4   2  10      193.57      206.30     26.90 o 
  -2   2  10     1748.93     1723.35     63.01 o 
   0   2  10     1083.61     1046.91     49.72 o 
   2   2  10       61.96       65.09     23.64 o 
   4   2  10      254.67      212.38     26.85 o 
   6   2  10      800.40      592.60     94.92 o 
   8   2  10      180.57      186.98     19.85 o 
  10   2  10      229.77      242.84     21.78 o 
  12   2  10      385.42      347.73     27.36 o 
  14   2  10      490.16      514.13     52.09 o 
  16   2  10      113.27      100.68     33.01 o 
  18   2  10       28.07       13.65     21.16 o 
 -23   3  10       72.59       72.83     24.11 o 
 -21   3  10       45.22       44.02     22.45 o 
 -19   3  10      344.83      352.86     39.24 o 
 -17   3  10      356.47      354.43     38.45 o 
 -15   3  10      242.55      220.20     22.67 o 
 -13   3  10      507.89      573.06     43.14 o 
 -11   3  10      517.34      500.67     25.73 o 
  -9   3  10      116.60      111.18     14.77 o 
  -7   3  10     1038.13     1035.82     67.88 o 
  -5   3  10     3225.66     3296.48    155.49 o 
  -3   3  10      913.48      907.48     98.51 o 
  -1   3  10      250.80      207.23     31.96 o 
   1   3  10      227.02      228.86     34.64 o 
   3   3  10       11.07       14.25     17.30 o 
   5   3  10      107.13       71.84     18.86 o 
   7   3  10      443.63      419.83     33.26 o 
   9   3  10      158.08      117.89     21.46 o 
  11   3  10       42.03       55.77     27.35 o 
  13   3  10       58.23       31.77     24.76 o 
  15   3  10      223.67      211.74     43.21 o 
  17   3  10      203.22      225.36     48.01 o 
 -20   4  10       54.74       58.12     31.22 o 
 -18   4  10       26.47       13.25     23.19 o 
 -16   4  10      171.26      143.46     32.54 o 
 -14   4  10      236.53      242.22     43.54 o 
 -12   4  10      142.39      134.03     28.73 o 
 -10   4  10      423.20      415.85     42.77 o 
  -8   4  10      489.83      474.98     48.83 o 
  -6   4  10      157.54      156.69     28.58 o 
  -4   4  10      342.40      338.22     41.29 o 
  -2   4  10      130.75      128.20     27.53 o 
   0   4  10      166.55      170.75     34.42 o 
   2   4  10      127.37      107.88     27.66 o 
   4   4  10      131.99      145.21     32.06 o 
   6   4  10      178.71      142.18     24.25 o 
   8   4  10      195.80      174.25     40.66 o 
  10   4  10       61.81       75.57     32.90 o 
  12   4  10      200.77      178.31     44.87 o 
  14   4  10      574.80      606.96     87.17 o 
  16   4  10       19.66       15.45     21.25 o 
 -17   5  10       44.08       36.90     28.73 o 
 -15   5  10       41.68       46.21     30.19 o 
 -13   5  10        5.13        4.80     15.82 o 
 -11   5  10      177.55      160.92     36.00 o 
  -9   5  10       70.05       54.94     24.63 o 
  -7   5  10       12.52       15.56     20.49 o 
  -5   5  10      320.31      340.98     54.03 o 
  -3   5  10       94.82       68.53     40.99 o 
  -1   5  10       23.43       20.52     30.36 o 
   1   5  10       19.70       20.04     21.30 o 
   3   5  10      470.98      419.00     59.18 o 
   5   5  10      183.69      140.85     45.61 o 
   7   5  10       29.95       40.19     32.38 o 
   9   5  10       10.66       11.98     18.61 o 
  11   5  10      147.72      161.53     47.30 o 
 -12   6  10       20.42       16.76     25.18 o 
 -10   6  10      161.70      162.31     42.35 o 
  -8   6  10       54.61       57.08     23.30 o 
  -6   6  10      119.44      195.73     44.42 o 
  -4   6  10      695.95      870.88     72.96 o 
  -2   6  10      477.26      499.22     75.70 o 
   0   6  10      162.91      142.16     37.58 o 
   2   6  10       40.34       29.23     26.12 o 
   4   6  10      126.92      120.25     53.67 o 
   6   6  10       49.64       23.40     25.85 o 
 -24   0  11        1.26        6.21     15.72 o 
 -22   0  11       18.00       11.16     21.96 o 
 -20   0  11        0.12        3.63     17.03 o 
 -18   0  11        5.73        6.42     16.06 o 
 -16   0  11      603.01      560.60     60.56 o 
 -14   0  11       42.68       27.09     20.58 o 
 -12   0  11       39.70       21.07     22.64 o 
 -10   0  11        0.52        9.73     17.37 o 
  -8   0  11      376.32      365.61     39.26 o 
  -6   0  11      428.30      435.40     35.16 o 
  -4   0  11     5197.55     5952.21    238.28 o 
  -2   0  11        0.10        5.72      8.32 o 
   0   0  11      123.07      125.43     16.83 o 
   2   0  11     1000.79     1116.41     58.84 o 
   4   0  11     1229.17     1225.30     79.18 o 
   6   0  11      890.80      890.44     53.51 o 
   8   0  11     1002.01     1088.75     82.02 o 
  10   0  11     4950.44     5264.65    263.85 o 
  12   0  11      128.70      131.21     31.40 o 
  14   0  11       28.55       40.79     23.77 o 
  16   0  11      189.34      178.53     37.17 o 
  18   0  11        1.09        6.51     18.04 o 
 -23   1  11      138.89      110.41     21.89 o 
 -21   1  11      141.96      139.62     24.85 o 
 -19   1  11      115.99      109.70     20.66 o 
 -17   1  11       95.29       89.01     21.36 o 
 -15   1  11      129.11      113.16     20.08 o 
 -13   1  11     1266.68     1136.41     58.99 o 
 -11   1  11      478.70      509.20     30.39 o 
  -9   1  11      197.13      152.78     18.98 o 
  -7   1  11      480.18      473.47     30.11 o 
  -5   1  11      995.84     1040.49     28.73 o 
  -3   1  11     2599.34     2690.25     54.87 o 
  -1   1  11     1556.82     1686.81     60.96 o 
   1   1  11     2305.01     2457.67     94.79 o 
   3   1  11     1063.88     1064.20     45.08 o 
   5   1  11     3059.98     3153.16    125.27 o 
   7   1  11      579.94      607.49     40.48 o 
   9   1  11      327.85      308.81     25.64 o 
  11   1  11       57.33       49.91     15.22 o 
  13   1  11      119.87       98.46     19.38 o 
  15   1  11        3.39       10.78     15.19 o 
  17   1  11       72.86       63.79     19.60 o 
  19   1  11      566.37      703.40     86.70 o 
 -22   2  11       18.12       17.17     15.87 o 
 -20   2  11       49.21       38.19     16.57 o 
 -18   2  11       20.59       17.56     15.86 o 
 -16   2  11      674.33      625.07     39.85 o 
 -14   2  11      747.70      686.02     47.34 o 
 -12   2  11      661.37      623.48     30.10 o 
 -10   2  11     1058.59     1063.08     55.24 o 
  -8   2  11      280.65      266.06     18.43 o 
  -6   2  11      855.70      875.14     56.38 o 
  -4   2  11     2337.72     2291.09    107.27 o 
  -2   2  11      810.81      803.00     53.29 o 
   0   2  11      367.51      347.56     40.88 o 
   2   2  11      350.76      309.72     36.96 o 
   4   2  11     1586.42     1445.16     73.29 o 
   6   2  11      687.19      653.39     58.36 o 
   8   2  11      213.61      181.60     25.98 o 
  10   2  11      849.85      848.76     51.37 o 
  12   2  11      391.48      439.27     62.80 o 
  14   2  11      186.01      161.59     40.49 o 
  16   2  11       21.15       20.01     26.21 o 
  18   2  11       80.00       51.91     27.49 o 
 -21   3  11       72.38       79.19     47.68 o 
 -19   3  11      145.33      150.59     30.76 o 
 -17   3  11      197.70      206.48     30.04 o 
 -15   3  11       95.39       84.36     24.17 o 
 -13   3  11      158.53      178.71     31.67 o 
 -11   3  11      196.21      183.19     29.72 o 
  -9   3  11      188.32      196.83     30.47 o 
  -7   3  11      413.98      436.48     43.62 o 
  -5   3  11       86.43       61.74     21.64 o 
  -3   3  11      180.71      143.93     34.90 o 
  -1   3  11       50.38       36.69     20.40 o 
   1   3  11      152.83      128.16     33.25 o 
   3   3  11       54.46       29.95     16.21 o 
   5   3  11       72.96       40.30     18.28 o 
   7   3  11      179.65      140.52     25.03 o 
   9   3  11       33.57       23.78     14.32 o 
  11   3  11      121.71      109.57     36.68 o 
  13   3  11       38.73       42.95     31.35 o 
  15   3  11      134.65      141.50     44.08 o 
 -18   4  11      144.23      145.15     47.05 o 
 -16   4  11      496.67      518.98     49.81 o 
 -14   4  11      167.64      208.40     35.45 o 
 -12   4  11       97.80      108.36     25.09 o 
 -10   4  11      301.78      298.29     42.27 o 
  -8   4  11      439.72      479.33     45.73 o 
  -6   4  11      183.75      133.68     29.53 o 
  -4   4  11       95.53       92.96     28.28 o 
  -2   4  11       25.26       25.41     19.16 o 
   0   4  11      278.15      272.69     39.15 o 
   2   4  11      198.87      141.30     29.88 o 
   4   4  11       14.73        6.08     12.76 o 
   6   4  11       30.75       27.09     16.07 o 
   8   4  11      125.04      102.06     35.21 o 
  10   4  11       69.42       56.23     27.94 o 
  12   4  11      101.18      115.73     41.32 o 
  14   4  11      280.37      314.87     54.77 o 
 -15   5  11       47.26       37.10     28.33 o 
 -13   5  11       84.76       77.63     26.55 o 
 -11   5  11       20.84       21.33     22.09 o 
  -9   5  11       80.40       80.81     31.16 o 
  -7   5  11       38.53       41.85     24.78 o 
  -5   5  11        8.16       24.25     25.88 o 
  -3   5  11       97.35      110.74     36.15 o 
  -1   5  11      140.18      114.58     27.61 o 
   1   5  11       64.87       75.78     28.39 o 
   3   5  11       72.16       76.20     27.46 o 
   5   5  11       12.37       18.17     23.85 o 
   7   5  11       38.33       46.55     30.21 o 
   9   5  11       60.31       47.02     24.86 o 
  11   5  11       94.64       72.80     34.41 o 
  -8   6  11       24.13       16.99     18.33 o 
  -6   6  11      104.31      133.50     34.10 o 
  -4   6  11      572.77      651.81     69.84 o 
  -2   6  11      202.24      209.11     56.98 o 
   0   6  11      100.99       92.68     31.51 o 
   2   6  11       23.32       17.36     27.38 o 
   4   6  11      118.78      111.52     49.50 o 
 -22   0  12        8.34       15.05     22.20 o 
 -20   0  12        3.93       11.98     22.73 o 
 -18   0  12        1.49        6.07     14.63 o 
 -16   0  12      110.16      102.76     29.00 o 
 -14   0  12      343.63      271.42     41.61 o 
 -12   0  12        8.23       14.95     17.12 o 
 -10   0  12     1130.46     1088.61     79.01 o 
  -8   0  12      697.39      694.05     46.38 o 
  -6   0  12     1005.17     1065.31     94.42 o 
  -4   0  12     2087.57     2296.28    126.12 o 
  -2   0  12      930.94     1032.88     68.89 o 
   0   0  12     1224.25     1375.65    122.41 o 
   2   0  12      174.74      193.36     48.98 o 
   4   0  12     1041.16     1062.55     77.36 o 
   6   0  12      141.29      118.49     24.70 o 
   8   0  12      844.99      866.14     79.83 o 
  10   0  12       26.22       11.29     15.73 o 
  12   0  12      510.55      449.96     59.84 o 
  14   0  12       58.76       78.78     26.34 o 
  16   0  12        0.65        1.59     12.13 o 
 -23   1  12      106.25       83.80     21.31 o 
 -21   1  12      265.13      249.18     32.45 o 
 -19   1  12       32.30       29.59     13.26 o 
 -17   1  12      300.24      313.12     33.92 o 
 -15   1  12      646.67      599.64     37.42 o 
 -13   1  12      418.61      439.10     36.39 o 
 -11   1  12      162.57      126.83     18.69 o 
  -9   1  12      115.37       68.40     15.47 o 
  -7   1  12      226.53      212.50     20.10 o 
  -5   1  12      535.75      590.72     27.76 o 
  -3   1  12      140.64      171.21     15.57 o 
  -1   1  12     2926.10     3136.19    227.08 o 
   1   1  12       44.18       40.15     22.18 o 
   3   1  12     1424.69     1381.56     73.50 o 
   5   1  12     3185.76     3177.11    103.76 o 
   7   1  12      466.27      422.39     24.95 o 
   9   1  12     1209.33     1185.80     57.84 o 
  11   1  12      193.76      186.58     32.55 o 
  13   1  12       46.38       37.12     17.77 o 
  15   1  12       44.60       30.36     23.91 o 
  17   1  12      149.05      131.89     35.24 o 
 -22   2  12      319.26      297.52     35.65 o 
 -20   2  12        5.82       14.47     15.88 o 
 -18   2  12       83.96       77.95     23.47 o 
 -16   2  12       54.95       47.86     15.67 o 
 -14   2  12      234.96      199.13     30.54 o 
 -12   2  12      281.26      283.47     36.54 o 
 -10   2  12      338.04      319.39     34.57 o 
  -8   2  12       21.68       12.88     13.96 o 
  -6   2  12     1253.42     1254.64     75.46 o 
  -4   2  12     3159.23     3284.67    103.34 o 
  -2   2  12      747.12      722.27     66.95 o 
   0   2  12     1034.42      983.28     69.38 o 
   2   2  12       71.07       64.21     23.14 o 
   4   2  12      649.76      544.68     90.63 o 
   6   2  12       29.71       26.98     20.27 o 
   8   2  12      374.40      376.68     37.50 o 
  10   2  12      363.99      358.88     41.85 o 
  12   2  12       42.14       38.16     25.95 o 
  14   2  12      293.06      311.53     48.39 o 
  16   2  12      157.99      191.42     41.91 o 
 -19   3  12      129.11      111.31     24.55 o 
 -17   3  12       66.75       63.41     23.52 o 
 -15   3  12       56.56       42.93     19.20 o 
 -13   3  12        9.75       12.90     19.61 o 
 -11   3  12       27.59       23.67     24.41 o 
  -9   3  12      212.84      203.35     33.92 o 
  -7   3  12       28.71       21.57     19.89 o 
  -5   3  12        5.77        9.60     16.27 o 
  -3   3  12       71.42       63.39     30.62 o 
  -1   3  12       33.45       36.65     19.80 o 
   1   3  12       58.17       57.28     24.99 o 
   3   3  12      185.54      144.59     31.37 o 
   5   3  12      212.25      182.95     32.68 o 
   7   3  12       14.90       28.55     19.15 o 
   9   3  12       53.86       46.04     25.43 o 
  11   3  12       76.81       71.69     31.29 o 
  13   3  12      222.56      213.32     48.24 o 
  15   3  12        6.38        6.99     15.46 o 
 -18   4  12      471.08      572.45     85.72 o 
 -16   4  12      107.79      121.99     29.64 o 
 -14   4  12      458.25      471.73     41.93 o 
 -12   4  12      334.33      329.22     43.79 o 
 -10   4  12       15.55       16.70     16.41 o 
  -8   4  12       45.42       34.02     19.45 o 
  -6   4  12       88.93       82.18     24.71 o 
  -4   4  12      235.57      225.25     40.62 o 
  -2   4  12       49.81       39.18     26.26 o 
   0   4  12      229.58      206.69     36.78 o 
   2   4  12      285.08      303.83     46.38 o 
   4   4  12      543.31      519.82     54.01 o 
   6   4  12      502.60      430.98     51.58 o 
   8   4  12      155.28      133.26     38.90 o 
  10   4  12       65.34       48.68     27.31 o 
  12   4  12      241.80      285.38     49.54 o 
 -13   5  12      251.67      288.08     46.60 o 
 -11   5  12      349.93      361.15     57.87 o 
  -9   5  12       46.01       55.29     25.20 o 
  -7   5  12      284.33      349.67     41.88 o 
  -5   5  12       17.49       25.82     25.98 o 
  -3   5  12       41.40       44.67     25.67 o 
  -1   5  12      210.24      209.43     30.67 o 
   1   5  12       33.38       22.38     16.25 o 
   3   5  12       63.64       58.29     33.32 o 
   5   5  12      281.28      252.74     69.50 o 
   7   5  12       87.34       63.05     38.54 o 
 -22   0  13      142.89      147.75     34.29 o 
 -20   0  13      189.47      197.39     42.75 o 
 -18   0  13       66.44       66.34     25.13 o 
 -16   0  13      128.08      105.42     32.58 o 
 -14   0  13       35.88       38.51     23.04 o 
 -12   0  13      239.08      204.77     34.67 o 
 -10   0  13      674.36      666.92     42.46 o 
  -8   0  13      320.24      325.81     31.75 o 
  -6   0  13       46.10       39.39     18.49 o 
  -4   0  13      847.94      905.52     68.95 o 
  -2   0  13       84.09      105.83     24.27 o 
   0   0  13      127.03      112.81     54.08 o 
   2   0  13      475.22      453.16     40.72 o 
   4   0  13      473.33      475.66     41.06 o 
   6   0  13      128.64      123.05     27.65 o 
   8   0  13       83.92       58.13     25.72 o 
  10   0  13        3.71        7.14     11.03 o 
  12   0  13      893.58      955.14     89.19 o 
  14   0  13        0.30       19.10     40.74 o 
 -21   1  13      123.23      104.81     23.26 o 
 -19   1  13       10.08       11.29     14.63 o 
 -17   1  13      150.56      139.76     24.66 o 
 -15   1  13      176.24      145.48     22.78 o 
 -13   1  13       52.31       44.40     16.08 o 
 -11   1  13      361.56      347.20     31.51 o 
  -9   1  13       17.34       18.62     12.63 o 
  -7   1  13      601.79      603.92     38.96 o 
  -5   1  13     1580.42     1642.75     91.63 o 
  -3   1  13     1723.40     1867.57    101.29 o 
  -1   1  13      241.53      236.63     44.47 o 
   1   1  13      486.01      488.45     57.31 o 
   3   1  13       78.60       80.66     31.09 o 
   5   1  13      362.17      358.15     41.60 o 
   7   1  13       13.22       14.33     14.46 o 
   9   1  13       44.20       39.61     18.97 o 
  11   1  13      206.43      204.50     31.81 o 
  13   1  13      343.31      369.22     45.68 o 
  15   1  13       77.51       72.78     28.76 o 
 -20   2  13      279.06      281.74     42.49 o 
 -18   2  13       63.76       56.61     22.32 o 
 -16   2  13      111.26      122.72     26.02 o 
 -14   2  13      333.14      339.31     44.20 o 
 -12   2  13      478.32      537.87     59.92 o 
 -10   2  13      104.85       99.46     26.86 o 
  -8   2  13      231.00      239.34     34.41 o 
  -6   2  13        4.94       18.65     20.51 o 
  -4   2  13       41.33       28.00     17.44 o 
  -2   2  13      147.20      137.34     32.85 o 
   0   2  13      162.38      136.57     26.92 o 
   2   2  13      495.42      447.57     48.86 o 
   4   2  13     1065.09      983.03     75.17 o 
   6   2  13      379.48      343.65     45.22 o 
   8   2  13      529.52      500.27     53.25 o 
  10   2  13       80.63       67.87     22.20 o 
  12   2  13       89.19       71.96     32.39 o 
  14   2  13      199.07      171.10     42.25 o 
 -19   3  13      772.64      799.95     53.87 o 
 -17   3  13        3.23        6.60     15.93 o 
 -15   3  13       75.57       53.56     22.80 o 
 -13   3  13      123.18      124.62     27.15 o 
 -11   3  13       31.34       23.50     16.31 o 
  -9   3  13      693.24      717.86     76.08 o 
  -7   3  13      283.31      299.83     42.63 o 
  -5   3  13        8.39       13.62     19.45 o 
  -3   3  13      347.66      328.61     52.30 o 
  -1   3  13      511.03      511.37     45.91 o 
   1   3  13      176.37      116.59     31.48 o 
   3   3  13      224.54      238.94     44.41 o 
   5   3  13      169.18      152.97     34.09 o 
   7   3  13       18.82        9.58     11.42 o 
   9   3  13       47.28       52.18     29.73 o 
  11   3  13      152.71      158.24     52.15 o 
  13   3  13       96.14       79.09     34.86 o 
 -16   4  13       35.66       31.08     21.78 o 
 -14   4  13      331.19      345.11     47.19 o 
 -12   4  13      124.95      123.36     28.75 o 
 -10   4  13      151.42      120.45     29.77 o 
  -8   4  13       18.89       21.23     16.38 o 
  -6   4  13      148.75      128.13     28.55 o 
  -4   4  13      197.02      212.00     36.64 o 
  -2   4  13       22.31       17.07     22.82 o 
   0   4  13       48.91       45.02     20.77 o 
   2   4  13      323.91      324.73     49.33 o 
   4   4  13      256.46      226.50     42.00 o 
   6   4  13       21.65       28.90     25.57 o 
   8   4  13        5.37       11.38     19.50 o 
  10   4  13       36.61       25.07     24.51 o 
 -11   5  13       40.04       33.98     21.18 o 
  -9   5  13      217.13      250.34     42.84 o 
  -7   5  13      379.34      399.23     52.69 o 
  -5   5  13      129.59      148.84     31.95 o 
  -3   5  13      526.40      522.60     63.89 o 
  -1   5  13       96.87       75.66     24.10 o 
   1   5  13       41.67       35.98     19.89 o 
   3   5  13      186.65      139.57     61.58 o 
   5   5  13       84.00       69.49     49.92 o 
 -20   0  14        8.23        9.68     17.14 o 
 -18   0  14      144.68      120.90     32.89 o 
 -16   0  14       76.07       73.42     26.76 o 
 -14   0  14       28.44       34.04     20.17 o 
 -12   0  14       38.20       27.91     16.58 o 
 -10   0  14       26.92       20.24     16.22 o 
  -8   0  14      197.64      184.68     29.70 o 
  -6   0  14      636.61      714.43     74.70 o 
  -4   0  14      128.87      133.86     23.00 o 
  -2   0  14      121.16      118.28     23.18 o 
   0   0  14      321.22      317.24     39.92 o 
   2   0  14     1660.34     1516.52    110.41 o 
   4   0  14      763.45      679.13     83.19 o 
   6   0  14      481.60      479.90    104.55 o 
   8   0  14      428.55      425.96     81.39 o 
  10   0  14       33.86       26.44     33.64 o 
  12   0  14      101.79      183.17     65.52 o 
  14   0  14      190.89      208.41     58.00 o 
 -19   1  14       65.50       59.28     23.01 o 
 -17   1  14       23.53       19.44     15.83 o 
 -15   1  14      388.84      382.13     37.68 o 
 -13   1  14      632.28      656.83     62.93 o 
 -11   1  14      529.61      522.26     58.73 o 
  -9   1  14      732.54      718.44     48.07 o 
  -7   1  14      706.08      748.86     50.50 o 
  -5   1  14      504.10      474.40     44.88 o 
  -3   1  14      433.98      449.05     44.07 o 
  -1   1  14      480.79      500.80     66.37 o 
   1   1  14      354.99      378.01     36.39 o 
   3   1  14       77.14       67.95     26.65 o 
   5   1  14      146.76      170.40     42.70 o 
   7   1  14      104.04      102.70     25.74 o 
   9   1  14       71.73       60.00     23.27 o 
  11   1  14       76.96       58.50     20.90 o 
  13   1  14      226.28      233.93     83.88 o 
 -18   2  14       69.53       75.44     24.41 o 
 -16   2  14      188.73      176.98     29.30 o 
 -14   2  14       42.62       37.29     21.10 o 
 -12   2  14       79.40       80.49     25.50 o 
 -10   2  14       19.54       13.05     20.41 o 
  -8   2  14      275.29      289.62     43.03 o 
  -6   2  14      126.92      132.57     27.93 o 
  -4   2  14      672.61      677.88     47.19 o 
  -2   2  14      527.97      556.40     45.48 o 
   0   2  14       60.18       46.01     21.15 o 
   2   2  14      197.76      198.07     46.94 o 
   4   2  14      219.22      172.29     44.84 o 
   6   2  14       41.00       20.70     16.09 o 
   8   2  14       29.90       15.45     14.71 o 
  10   2  14      218.48      217.08     47.01 o 
  12   2  14      112.79       67.16     29.04 o 
 -17   3  14       46.42       47.68     23.57 o 
 -15   3  14      335.39      344.32     50.52 o 
 -13   3  14      121.59      131.86     30.00 o 
 -11   3  14       95.03       97.46     29.43 o 
  -9   3  14       81.04       48.80     19.87 o 
  -7   3  14       57.95       44.76     20.89 o 
  -5   3  14      247.45      219.62     37.19 o 
  -3   3  14      277.48      284.83     41.38 o 
  -1   3  14       80.26       64.41     32.31 o 
   1   3  14      326.14      313.32     44.88 o 
   3   3  14       21.39       24.73     20.27 o 
   5   3  14      217.09      198.74     41.13 o 
   7   3  14      441.01      438.25     77.46 o 
   9   3  14      494.51      534.53     78.25 o 
  11   3  14       69.58       56.58     29.37 o 
 -14   4  14      214.70      222.79     34.89 o 
 -12   4  14       57.20       43.75     23.96 o 
 -10   4  14      278.94      247.52     40.18 o 
  -8   4  14      421.49      433.08     43.91 o 
  -6   4  14      133.13      122.04     27.79 o 
  -4   4  14      153.53      145.50     30.48 o 
  -2   4  14      501.47      497.33     50.73 o 
   0   4  14      169.60      166.92     33.27 o 
   2   4  14      192.23      153.16     38.15 o 
   4   4  14      195.50      185.26     41.42 o 
   6   4  14       74.25       42.90     37.79 o 
  -7   5  14      485.15      473.91     54.22 o 
  -5   5  14      290.35      283.07     34.82 o 
  -3   5  14       40.88       47.63     23.56 o 
  -1   5  14      352.52      309.11     44.93 o 
 -16   0  15       88.73       88.50     45.31 o 
 -14   0  15      182.46      166.89     51.26 o 
 -12   0  15      136.31      126.70     53.57 o 
 -10   0  15      325.46      306.32     75.25 o 
  -8   0  15     1453.38     1563.07    114.15 o 
  -6   0  15      395.86      409.17     91.08 o 
  -4   0  15      218.62      260.74     72.81 o 
  -2   0  15      134.15      127.85     58.09 o 
   0   0  15       39.67        6.00     30.64 o 
   2   0  15      294.88      323.76     76.55 o 
   4   0  15        4.51       18.23     48.91 o 
   6   0  15        9.69        8.17     30.22 o 
   8   0  15      573.25      556.91     81.53 o 
  10   0  15      219.40      166.70     67.13 o 
  12   0  15       75.61       48.82     37.70 o 
 -19   1  15       54.19       37.60     20.78 o 
 -17   1  15       98.64       93.30     25.53 o 
 -15   1  15      231.58      202.31     27.74 o 
 -13   1  15      419.26      396.58     47.73 o 
 -11   1  15      315.15      323.90     36.95 o 
  -9   1  15      140.01      110.43     23.94 o 
  -7   1  15      100.51       81.85     23.48 o 
  -5   1  15      381.03      394.25     49.27 o 
  -3   1  15      198.87      220.27     36.48 o 
  -1   1  15      314.79      317.94     43.06 o 
   1   1  15      160.82      159.69     46.05 o 
   3   1  15       27.14       16.63     30.03 o 
   5   1  15      471.16      539.32     66.85 o 
   7   1  15      604.85      642.10     66.61 o 
   9   1  15      491.98      521.88     80.80 o 
  11   1  15        0.37       14.13     27.85 o 
 -16   2  15       66.61       45.41     22.13 o 
 -14   2  15      156.95      141.98     33.01 o 
 -12   2  15      251.58      228.30     33.47 o 
 -10   2  15      220.60      219.67     36.44 o 
  -8   2  15       81.32       79.25     21.27 o 
  -6   2  15      227.65      199.56     33.79 o 
  -4   2  15       67.11       55.61     21.94 o 
  -2   2  15       86.93       79.21     23.52 o 
   0   2  15       42.77       36.52     26.66 o 
   2   2  15      125.12       88.83     30.95 o 
   4   2  15      148.73      123.15     35.76 o 
   6   2  15      203.39      208.27     41.35 o 
   8   2  15      677.07      688.38     72.75 o 
  10   2  15      500.01      474.17     52.78 o 
 -15   3  15       19.18       13.54     15.55 o 
 -13   3  15       43.53       24.73     21.42 o 
 -11   3  15      129.88      105.11     28.02 o 
  -9   3  15      366.69      378.73     39.32 o 
  -7   3  15       17.27       26.03     23.32 o 
  -5   3  15      191.47      213.38     37.08 o 
  -3   3  15      357.45      373.14     47.84 o 
  -1   3  15      794.47      893.58     74.53 o 
   1   3  15      383.42      374.93     38.30 o 
   3   3  15       34.08       24.17     17.11 o 
   5   3  15      117.56       79.84     26.90 o 
   7   3  15      800.93      823.82     75.48 o 
 -10   4  15       28.52       35.81     21.89 o 
  -8   4  15       76.11       49.11     24.47 o 
  -6   4  15      121.70      125.88     34.00 o 
  -4   4  15      306.67      362.55     50.79 o 
  -2   4  15      186.23      181.15     35.87 o 
   0   4  15      131.73      108.16     40.01 o 
   2   4  15       18.50        8.75     12.52 o 
 -16   0  16       89.60       75.81     46.55 o 
 -14   0  16      520.72      488.99    107.37 o 
 -12   0  16     1026.20     1021.90     95.09 o 
 -10   0  16      637.10      769.10    135.33 o 
  -8   0  16      420.86      509.29     82.73 o 
  -6   0  16       48.29       36.96     38.85 o 
  -4   0  16       11.96        9.69     35.02 o 
  -2   0  16       89.16      120.24     60.54 o 
   0   0  16       33.15       17.07     44.11 o 
   2   0  16      346.12      391.86    102.52 o 
   4   0  16        6.62       17.07     52.18 o 
   6   0  16      244.85      271.58     87.16 o 
   8   0  16       20.51       24.41     41.39 o 
 -15   1  16       17.23       18.92     21.50 o 
 -13   1  16      105.94       76.65     32.63 o 
 -11   1  16     1038.70     1025.25     70.53 o 
  -9   1  16      741.77      778.48     93.49 o 
  -7   1  16       23.67       18.20     24.94 o 
  -5   1  16      159.41      147.99     44.38 o 
  -3   1  16      123.79      125.46     41.37 o 
  -1   1  16       15.37        8.61     27.90 o 
   1   1  16      103.51       91.97     37.26 o 
   3   1  16       70.72       33.51     26.60 o 
   5   1  16       17.03       14.16     25.90 o 
   7   1  16       76.92       52.61     27.56 o 
   9   1  16      118.47      105.91     36.88 o 
 -14   2  16       10.46        9.31     15.96 o 
 -12   2  16       62.47       45.34     20.12 o 
 -10   2  16       61.09       34.11     18.95 o 
  -8   2  16       82.62       64.91     21.71 o 
  -6   2  16       12.00       15.24     15.96 o 
  -4   2  16       42.31       26.53     16.89 o 
  -2   2  16      226.30      251.59     33.00 o 
   0   2  16      486.07      452.86     85.45 o 
   2   2  16       61.03       50.04     20.63 o 
   4   2  16      235.68      240.21     57.33 o 
   6   2  16      416.19      397.39     54.22 o 
 -11   3  16       28.50       25.45     18.55 o 
  -9   3  16      157.27      166.81     36.69 o 
  -7   3  16      171.22      189.36     36.50 o 
  -5   3  16       26.01       18.36     19.09 o 
  -3   3  16      220.10      229.40     38.80 o 
  -1   3  16      565.63      594.57     66.17 o 
   1   3  16       52.62       41.20     33.25 o 
   3   3  16       83.23       55.63     29.11 o 
 -14   0  17       55.48       38.76     42.13 o 
 -12   0  17        7.39        9.18     25.38 o 
 -10   0  17      262.21      335.44     89.46 o 
  -8   0  17      296.49      312.27     82.04 o 
  -6   0  17       16.20        4.06     31.88 o 
  -4   0  17      290.28      290.68     84.90 o 
  -2   0  17       14.79       23.81     48.08 o 
   0   0  17        4.87       14.67     31.79 o 
   2   0  17      227.90      230.88     83.19 o 
   4   0  17       18.43        8.12     29.94 o 
   6   0  17       38.47       29.94     41.76 o 
 -13   1  17      275.30      271.71     46.32 o 
 -11   1  17      295.36      290.48     55.60 o 
  -9   1  17      534.28      548.76     77.81 o 
  -7   1  17       69.08       82.17     36.46 o 
  -5   1  17       64.14       63.44     35.94 o 
  -3   1  17       89.20      105.29     40.28 o 
  -1   1  17       24.74       28.78     34.95 o 
   1   1  17      124.19      127.88     45.83 o 
   3   1  17        6.54        9.28     22.06 o 
   5   1  17      131.23      134.75     44.53 o 
 -10   2  17      255.80      226.23     47.08 o 
  -8   2  17      196.43      209.84     53.86 o 
  -6   2  17      274.08      302.64     56.80 o 
  -4   2  17      165.59      167.39     47.66 o 
  -2   2  17       75.62       58.45     32.26 o 
   0   2  17        1.94       13.40     19.67 o 
   2   2  17       28.80       25.92     22.50 o 
  -8   0  18      188.47      202.05     61.46 o 
  -6   0  18      295.71      278.73     72.85 o 
  -4   0  18      311.17      442.80     75.07 o 
  -2   0  18      146.04       95.83     50.25 o 
   0   0  18       33.58       17.35     39.77 o 
  -7   1  18      204.02      227.95     46.45 o 
  -5   1  18      123.29      108.63     42.35 o 
  -3   1  18       98.26       80.30     33.72 o 
  -1   1  18      103.60       85.10     37.51 o 
                                                 
